# Supplementary material for: Decreased miR122 in hepatocellular carcinoma leads to chemoresistance with increased arginine
Source: Oncotarget. 2015 Mar 21;6(10):8339–52. doi: 10.18632/oncotarget.3234 (PMC4480756; doi:10.18632/oncotarget.3234)
Supplement: Supplementary file 2 [file oncotarget-06-8339-s002.xlsx]

## Sheet: Sheet1
Supplementary Table. Summary of the results of the compound library screening for increasing miR122 transcription.
RackNo	RackPos	Name	Selectivity	Description	Relative value to control
01	A02	DL-alpha-Methyl-p-tyrosine	Tyrosine hydroxylase	Inhibitor of catecholamine synthesis and tyrosine hydroxylase	0.931829
02	A02	N-Acetyl-L-Cysteine		Amino acid analog that partially improves neuronal survival following transient forebrain ischemia	1.11045
03	A02	3-Bromo-7-nitroindazole	NOS	Nitric oxide synthase (NOS) inhibitor	3.17895
04	A02	Chelerythrine chloride	PKC	PKC inhibitor; affects translocation of PKC from cytosol to plasma membrane	0.0143136
05	A02	Cyclothiazide	AMPA	Blocks the rapid desensitization of AMPA glutamate receptors	0.49631
06	A02	PD 169316	p38 MAP kinase	Potent, cell permeable and selective p38 MAP kinase inhibitor; nM potency	0.670785
07	A02	SB 415286	GSK-3	Competitive glycogen synthase kinase-3 (GSK-3) inhibitor.	1.04987
08	A02	Isoguvacine hydrochloride	GABA-A, GABA-C	GABA-A receptor agonist	0.975372
09	A02	ML-7	MLCK	Selective myosin light chain kinase (MLCK) inhibitor	0.94529
10	A02	TMPH hydrochloride	Nicotinic	Potent inhibitor of neuronal nicotinic receptors. Subtype specific (alpha3/4 and beta 2/4 combinations).	0.797449
11	A02	Mifepristone	Progesterone	Progesterone receptor antagonist	0.803576
12	A02	Nitrendipine	L-type	Ca2+ channel blocker; antihypertensive	1.05501
13	A02	Promazine hydrochloride	D2	D2 dopamine receptor antagonist; phenothiazine antipsychotic	0.749836
14	A02	Ritodrine hydrochloride	beta2	beta2-Adrenoceptor agonist; relaxes uterine muscle contractions	1.31717
15	A02	SU 4312	KDR	Vascular endothelial growth factor (VEGF) receptor protein tyrosine kinase 1/2 (KDR) and platelet derived growth factor (PDGF) receptor inhibitor	0.228362
16	A02	PD-156707	Endothelin receptor	PD-156707 is a selective endothelin receptor (ETA) antagonist	0.727779
01	A03	6-Methoxy-1,2,3,4-tetrahydro-9H-pyrido[3,4b] indole	MAO	MAO inhibitor	0.787913
02	A03	6-Aminohexanoic acid	Blood Clotting	Promotes rapid dissociation of plasmin, thereby inhibiting the activation of plasminogen and subsequent fibrinolysis; inhibits plasminogen binding to activated platelets	2.10258
03	A03	Bumetanide	Na+-K+-2Cl- cotransporter	Potent inhibitor of the Na+-K+-2Cl- cotransporter; inhibits anthracene-9-carboxylic acid, a blocker of chloride channels	1.18034
04	A03	Cyclosporin A	Calcineurin phosphatase	Calcineurin phosphatase inhibitor; immunosuppressant	0.549122
05	A03	(ｱ)-CPP	NMDA	Potent and selective NMDA glutamate receptor antagonist; anticonvulsant	0.549094
06	A03	Disopyramide		Sodium channel blocker; class IA antiarrhythmic	0.579151
07	A03	Staurosporine aglycone	PKC	K-252c is a PKC inhibitor active at submicromolar concentrations.	0.609824
08	A03	Paliperidone		Atypical antipsychotic; active metabolite of risperidone.	0.921748
09	A03	3-Isobutyl-1-methylxanthine	Phosphodiesterase	Potent phosphodiesterase inhibitor; more active than theophylline at adenosine receptors	0.721377
10	A03	SC-236	COX-2	SC-236 is a COX-2 inhibitor.	0.778445
11	A03	Minocycline hydrochloride		Basement membrane protease inhibitor; inhibits endothelial cell proliferation and angiogenesis.	0.923653
12	A03	PHA-543613	a7 nAChR	PHA-543613 is a potent selective a7 nAChR agonist.	1.12965
13	A03	Pirenzepine dihydrochloride	M1	Selective M1 muscarinic acetylcholine receptor antagonist	0.80812
14	A03	CP-93129 dihydrochloride hydrate	5-HT1B	CP-93129 is a potent and selective 5-HT1B agonist.	0.543398
15	A03	1-(2-Methoxyphenyl)piperazine hydrochloride	5-HT1 > 5-HT2	Selective 5-HT1 serotonin receptor agonist	1.0451
16	A03	Tomoxetine	Reuptake	Norepinephrine reuptake blocker	0.438216
01	A04	Acetamide	Carbonic anhydrase	Carbonic anhydrase inhibitor	0.807575
02	A04	Altretamine		Antineoplastic	1.95732
03	A04	(ｱ)-Baclofen	GABA-B	GABA-B receptor agonist; antispastic agent; muscle relaxant	2.6166
04	A04	Carbachol		Acetylcholine receptor agonist	1.61614
05	A04	CGS-21680 hydrochloride	A2a	A2a adenosine receptor agonist.	0.987699
06	A04	Bisdemethoxycurcumin		Bisdemethoxycurcumin (BDMC) is a derivative or curcumin, and represents one of the major active components of curcumin products isolated from Curcumae sp.	0.666667
07	A04	(-)-Physostigmine	Cholinesterase	Cholinesterase inhibitor	0.861965
08	A04	MHPG piperazine		Norepinephrine metabolite	0.902085
09	A04	Iproniazid phosphate	MAO	Monoamine oxidase inhibitor	0.7494
10	A04	4-Methylpyrazole hydrochloride	Alcohol dehydrogenase	Alcohol dehydrogenase inhibitor	1.08252
11	A04	(-)-MK-801 hydrogen maleate	NMDA	Less active enantiomer of (+)-MK-801 hydrogen maleate; anticonvulsant; NMDA glutamate receptor antagonist.	0.922687
12	A04	Olomoucine	PK	Potent and selective inhibitor of cdc2, cdk and cyclin-dependent kinases	1.21229
13	A04	PD-184161	MEK	PD-184161 is a MEK inhibitor.	0.733137
14	A04	Ro 8-4304	NMDA-NR2B	NR2B-selective, noncompetitive NMDA receptor antagonist	0.648199
15	A04	Sepiapterin	NOS	Cofactor of nitric oxide synthase; intracellularly converted to tetrahydrobiopterin .	1.36936
16	A04	Tamoxifen citrate	PKC	Anti-estrogen; relatively selective protein kinase C inhibitor	0.229483
01	A05	Amantadine hydrochloride		Dopamine releaser used in the treatment of Parkinsonism and drug- related extrapyramidal reactions; antiviral (Influenza A)	0.701209
02	A05	Adenosine 3',5'-cyclic monophosphate	PKA	PKA activator; second messenger	1.07226
03	A05	Brefeldin A from Penicillium brefeldianum	Golgi apparatus	Fungal metabolite that disrupts the structure and function of the Golgi apparatus	1.56977
04	A05	Cephalexin hydrate	Cell wall synthesis	Semi-synthetic cephalosporin antibiotic; interferes with cell wall synthesis	2.48536
05	A05	CGS-15943	A1	Highly potent, non-selective A1 adenosine receptor antagonist	1.1626
06	A05	Diazoxide	ATP-sensitive	Activator of ATP-dependent K+ channels in both vascular smooth muscle and pancreatic beta-cells; antihypertensive	0.710167
07	A05	S-(-)-Eticlopride hydrochloride	D2	Potent and selective D2 dopamine receptor antagonist	1.23804
08	A05	DL-threo-beta-hydroxyaspartic acid	Transport	Glutamate transport inhibitor	0.700894
09	A05	m-Iodobenzylguanidine hemisulfate		Antitumor agent which inhibits ADP ribosylation; induces changes in the mitochondrial membrane potential, activation of caspase-3 and DNA fragmentation	0.556712
10	A05	PD-161570	FGF-1	PD-161570 is an inhibitor of human FGF-1 receptor tyrosine kinase.	0.392348
11	A05	Methiothepin mesylate	5-HT1E, 5-HT1F, 5-HT6	5-HT1 Serotonin receptor antagonist; blocks serotonin autoreceptors	0.920754
12	A05	Orphenadrine hydrochloride	Muscarinic	Muscarinic acetylcholine receptor antagonist; H1 histamine receptor antagonist	0.932593
13	A05	(ｱ)-cis-Piperidine-2,3-dicarboxylic acid	NMDA	Excitatory amino acid; NMDA glutamate receptor agonist	0.897511
14	A05	Ro 41-0960	COMT	Specific, reversible, orally-active COMT-inhibitor	0.973223
15	A05	Tiapride hydrochloride	D2/D3	D2 and D3 dopamine receptor antagonist; antipsychotic	0.856562
16	A05	Telenzepine dihydrochloride	M1	Selective M1 muscarinic acetylcholine receptor antagonist and anti-ulcer agent	0.379684
01	A06	GABA		Endogenous neurotransmitter	0.683803
02	A06	(ｱ)-AMT hydrochloride	iNOS	Potent, selective and reversible inducible nitric oxide synthase inhibitor	1.12879
03	A06	BP 897	D3	Partially selective D3 dopamine receptor agonist	2.15253
04	A06	Roscovitine	CDK	Potent, selective inhibitor of cyclin-dependent kinases (CDKs)	1.35329
05	A06	Chloro-IB-MECA	A3	A3 adenosine receptor agonist	0.941624
06	A06	Doxycycline hydrochloride	Protein synthesis	6-deoxytetracycline antibiotic; interferes with protein synthesis	0.802317
07	A06	UCL 2077	sAHP	Slow afterhyperpolarization (sAHP) channel blocker.	0.977834
08	A06	17alpha-hydroxyprogesterone	Progesterone	Metabolite of progesterone	0.759881
09	A06	Imetit dihydrobromide	H3	Potent and selective H3 histamine receptor agonist	1.25354
10	A06	Molsidomine		Vasodilator; converted by the liver to the active metabolite, SIN-1	0.827457
11	A06	Piperlongumine	GSTP1	Piperlongumine selectively kills cancer cells regardless of p53 status without harming normal cells. It binds to and inihbits proteins known to regulate oxidative stress	1.41073
12	A06	(ｱ)-Octoclothepin maleate	D2	D2 Dopamine receptor antagonist; serotonin receptor antagonist	0.947831
13	A06	Piribedil maleate	D3	Non-selective dopamine receptor agonist	0.774067
14	A06	Ro 04-6790 dihydrochloride	5-HT6	Selective 5-HT6 serotonin receptor antagonist.	0.547553
15	A06	Trihexyphenidyl hydrochloride	Muscarinic	Muscarinic acetylcholine receptor antagonist; centrally acting anticholinergic	0.373425
16	A06	Uridine 5'-diphosphate sodium	P2Y	P2Y receptor agonist	0.522453
01	A07	Gabaculine hydrochloride	GABA transaminase	GABA transaminase inhibitor; conformationally constrained GABA analog	0.652699
02	A07	BLI-489 hydrate		BLI-489 is a penem ﾟ-lactamase inhibitor, which has shown activity against class A, C, and D ﾟ-lactamases	1.72707
03	A07	Bupropion hydrochloride	Reuptake	Selective dopamine reuptake inhibitor; antidepressant	1.34075
04	A07	Cyproheptadine hydrochloride	5-HT2	5-HT2 serotonin receptor antagonist	1.74951
05	A07	Debrisoquin sulfate		Antihypertensive; metabolized to tetrahydroisoquinoline (TIQ) which may play a role in the induction of Parkinson's Disease	0.697383
06	A07	Celecoxib	COX-2	Celecoxib is a non-steroidal, anti-inflammatory drug (NSAID) and a cyclooxygenase-2 (COX-2) selective inhibitor.	0.760618
07	A07	Fenofibrate	PPAR-alpha	PPAR-alpha receptor agonist; lipid regulating drug	1.01587
08	A07	L-Histidine hydrochloride		Histamine precursor	1.04171
09	A07	Agomelatine	MT1/MT2	Agomelatine is an extremely potent agonist at both melatonin receptors (MT1 and MT2), with additional antagonism at 5HT2C	1.21617
10	A07	Metergoline	5-HT2/5-HT1D	5-HT1/5-HT2 Serotonin receptor antagonist; analgesic; antipyretic	0.664166
11	A07	ONO-RS-082	phospholipase A2	ONO-RS-082 is a reversible phospholipase A2 inhibitor.	0.875091
12	A07	O-Phospho-L-serine	NMDA	Competitive NMDA glutamate receptor antagonist with close structural similarity to L-glutamate	1.18337
13	A07	Procaine hydrochloride		Na+ channel blocker	0.764244
14	A07	Auranofin		Inhibits the release of inflammatory mediators from human macrophages, basophils, and pulmonary mast cells. Inhibits 5-lipoxygenase in human neutrophils. Is a potent inhibitor of selenoenzyme thioredoxin reductase (TrxR). Auranofin inhibits IKB kin...	0.420129
15	A07	Terbutaline hemisulfate	beta	beta-Adrenoceptor agonist; bronchodilator	1.52336
16	A07	U-69593	kappa	Selective kappa opioid receptor agonist	1.05698
01	A08	O-(Carboxymethyl)hydroxylamine hemihydrochloride	Aminotransferase	Non-selective aminotransferase inhibitor	0.519098
02	A08	1-Allyl-3,7-dimethyl-8-p-sulfophenylxanthine	A2	Weak A2 adenosine receptor antagonist; water soluble	1.85773
03	A08	BU224 hydrochloride	I2	I2 Imidazoline receptor antagonist	1.41307
04	A08	3-Morpholinosydnonimine hydrochloride		Liberates nitric oxide (NO) spontaneously when in solution, activating guanylyl cyclase and causing an increase in cyclic-GMP. This product is a vasodilator and inhibits platelet aggregation.	2.86597
05	A08	Diltiazem hydrochloride	L-type	Ca2+ channel antagonist selective for slow, or L-type, channels; stimulates 1,4-dihydropyridine binding to Ca2+ channels; coronary vasodilator	0.796466
06	A08	4-DAMP methiodide	M3	M3 muscarinic acetylcholine receptor antagonist.	0.773745
07	A08	Forskolin	Adenylate cyclase	Activates adenylate cyclase; antihypertensive and vasodilator; isolated from Coleus forskohlii	1.64836
08	A08	L-Hyoscyamine		Competitive antagonist at post-ganglionic synapses and on smooth muscle	0.678451
09	A08	Kenpaullone	CDK1, CDK2, CDK5	Potent inhibitor of CDK1/cyclin B, CDK2/cyclin A, CDK2/cyclin E, and CDK5/p25	0.925274
10	A08	Meclofenamic acid sodium	COX / 5-Lipoxygenase	Cyclooxygenase and 5-Lipoxygenase inhibitor	0.665416
11	A08	PD-407824	Wee1/Chk1	PD-407824 is a Wee1/Chk1 inhibitor	7.76968
12	A08	Pancuronium bromide		Aminosteroidal neuromuscular blocking agent; skeletal muscle relaxant	0.99251
13	A08	Phaclofen	GABA-B	GABA-B receptor antagonist	0.664375
14	A08	Spermidine trihydrochloride	NMDA-Polyamine	Binds to the polyamine modulatory site of the NMDA glutamate receptor	0.704986
15	A08	Tyrphostin AG 1478	EGFR	Selective inhibitor of epidermal growth factor receptor (EGFR) protein	0.465258
16	A08	U-99194A maleate	D3	D3 dopamine receptor antagonist	0.58625
01	A09	PD-180970	p210 Bcr-Abl	PD-180970 is a potent inhibitor of the p210 Bcr-Abl tyrosine kinase.	0.5444
02	A09	Acetohexamide	Insulin	Stimulates insulin release	1.38862
03	A09	Ciprofibrate	PPAR-alpha	Peroxizome proliferator;specific ligand for the nuclear peroxisome proliferator-activated receptor alpha (PPARalpha)	1.53917
04	A09	Cantharidin	PP2A	Protein phosphatase 2A inhibitor	0.113208
05	A09	(S)-3,5-Dihydroxyphenylglycine	mGluR1	Group I metabotropic glutamate receptor (mGluR1) agonist	0.875196
06	A09	Eletriptan hydrobromide	5-HT1B/1D	Eletriptan hydrobromide is a serotonin 5-HT1B/1D receptor agonist; second generation anti-migraine drug.	1.11763
07	A09	Fexofenadine hydrochloride	H1	H1 Histamine receptor antagonist	1.17884
08	A09	4-Hydroxybenzhydrazide		Phenylalanine ammonia-lyase inhibitor; used to measure reducing sugar levels	0.729096
09	A09	LY-367,265	Reuptake	Inhibits serotonin reuptake; 5-HT2A serotonin receptor antagonist	0.788898
10	A09	(ｱ)-Metoprolol (+)-tartrate	beta1	Beta1-Adrenoceptor antagonist	0.952988
11	A09	Eprosartan mesylate	AT 1	Angiotensin II type 1 (AT1) receptor antagonist; anti-hypertensive	0.977772
12	A09	Pentolinium di[L(+)-tartrate]	Nicotinic	Peripheral ganglionic nicotinic acetylcholine receptor antagonist	1.17278
13	A09	Pregnenolone sulfate sodium	GABA-A	Neurosteroid that antagonizes the GABA-A receptor chloride channels	0.991814
14	A09	Stattic	STAT3	Irreversible STAT3 activation inhibitor.	0.132041
15	A09	BIX 01294 trihydrochloride hydrate	HMT	Selective histone methyl transferase inhibitor.	0.237708
16	A09	Vincristine sulfate	Tubulin	Inhibitor of microtubule assembly	0.781047
01	A10	N-Acetylprocainamide hydrochloride		Blocks Na+ channels and appears to have Class III anti-arrhythmic activity; metabolite of Procainamide	0.439484
02	A10	Azithromycin dihydrate	50S subunit	Azithromycin dihydrate is a macrolide antibiotic, azalide subclass. It binds to the 50S subunit of the 70S bacterial ribosomes and inhibits RNA-dependent protein synthesis in bacterial cells.	0.862224
03	A10	CGP-7930	GABA-B	Positive allosteric modulator of GABA-B receptors	0.36764
04	A10	Chlorpromazine hydrochloride		Dopamine receptor antagonist; anti-emetic; antipsychotic	0.027326
05	A10	Phenytoin sodium		Anticonvulsant; anti-epileptic	1.37173
06	A10	Anisotropine methyl bromide		is a muscarinic antagonist and antispasmodic	0.69112
07	A10	N-(3,3-Diphenylpropyl)glycinamide	NMDA	NMDA glutamate receptor open channel blocker.	1.11234
08	A10	R-(+)-7-Hydroxy-DPAT hydrobromide	D3	Selective D3 dopamine receptor agonist; active enantiomer of (ｱ)-7-hydroxy-DPAT	1.0284
09	A10	Leflunomide		Immunosuppressive; its metabolite, a malononitrile derivative, inhibits dihydroorotate dehydrogenase (in the de novo pyrimidine synthesis pathway) and several protein tyrosine kinases	1.90366
10	A10	SC-58125	COX-2	SC-58125 is a selective cyclooxygenase 2 (COX-2) inhibitor	0.774944
11	A10	Nicardipine hydrochloride	L-type	L-type Ca2+ channel antagonist; antihypertensive	0.96231
12	A10	Valproic acid sodium		Anticonvulsant	0.948089
13	A10	PD 168,077 maleate	D4	Selective D4 dopamine receptor agonist	0.456778
14	A10	IRAK-1/4 Inhibitor I	IRAK-1/4	A novel benzimidazole that is a potent inhibitor of interleukin-1 receptor-associated kinases 1/4 (IRAK 1/4).	0.481994
15	A10	(ｱ)-alpha-Lipoic Acid	Pyruvate dehydrogenase	Coenzyme needed for the activity of enzyme complexes such as those of pyruvate dehydrogenase and glycine decarboxylase	0.634701
16	A10	WIN 62,577	NK1	NK1 tachykinin receptor antagonist	0.64664
01	A11	Actinonin	Leucine aminopeptidase	Leucine aminopeptidase inhibitor	0.638517
02	A11	2,3-Butanedione monoxime	ATP-sensitive	Blocks ATP-sensitive K+ channels	1.13216
03	A11	Chlorprothixene hydrochloride	D2	D2 dopamine receptor antagonist; blocks a subset of GABA-A receptors in rat cortex that is also blocked by clozapine	0.0203987
04	A11	Centrophenoxine hydrochloride		Nootropic; cholinergic drug	3.2056
05	A11	Daphnetin	PK	Protein kinase (PK) inhibitor	0.615522
06	A11	Enoximone	PDE III	Selective phosphodiesterase III (PDE III) inhibitor	0.881596
07	A11	L-Canavanine	iNOS	Naturally occurring L-amino acid. Selective inhibitor of inducible nitric oxide synthase (iNOS).	1.13904
08	A11	Iodoacetamide		Alkylating reagent for cysteine and histidine residues in proteins; irreversible protein inhibitor	0.25005
09	A11	CP-154526 hydrochloride	CRF1	CP-154526 is a selective, non-peptide antagonist of corticotropin releasing factor receptors (CRF1).	1.15933
10	A11	MDL 28170	Calpain I / II	Cell permeable calpain I and II inhibitor	0.973493
11	A11	NF 023	P2X1	Potent, selective P2X1 receptor antagonist	1.20391
12	A11	Pyrilamine maleate	H1	H1 Histamine receptor antagonist	0.948089
13	A11	Quinacrine dihydrochloride	MAO	Monoamine oxidase (MAO) inhibitor; antimalarial	2.04551
14	A11	(ｱ)-Sulpiride	D2	D2 Dopamine receptor antagonist; antipsychotic	0.702216
15	A11	Triprolidine hydrochloride	H1	Potent H1 histamine receptor antagonist	1.59772
16	A11	Yohimbine hydrochloride	alpha2	alpha2 Adrenoceptor antagonist isolated from Cortnanthe johimbe	0.534221
01	B02	N-Phenylanthranilic acid		Cl- channel blocker	0.94311
02	B02	L-2-aminoadipic acid	Glutamine synthetase	Glutamine synthetase inhibitor	1.55522
03	B02	(+)-Bromocriptine methanesulfonate	D2	D2 dopamine receptor agonist; inhibits prolaction secretion	0.694019
04	B02	1-(2-Chlorophenyl)-1-(4-chlorophenyl)-2,2-dichloroethane	Corticosteroid	Antiadrenal agent; reduces corticosteroid synthesis by adrenal cortex	0.675992
05	B02	N6-Cyclohexyladenosine	A1	Selective A1 adenosine receptor agonist	1.07895
06	B02	Disopyramide phosphate		K+ channel modulator; anti-arrhythmic; cardiac depressant	0.442471
07	B02	S-Ethylisothiourea hydrobromide	NOS	Inhibitor of iNOS, eNOS, and nNOS	0.688413
08	B02	Guvacine hydrochloride	Uptake	GABA uptake inhibitor	0.969215
09	B02	AEG 3482	HSP90	AEG3284 is a compound that binds to HSP90, leading to heat shock factor 1 (HSF1) dependent expression of HSP70, an endogenous inhibitor of JNK activity	1.14358
10	B02	Lorglumide sodium	CCK-A	Potent and selective non-peptide cholecystokinin (CCK) receptor antagonist; orally active	0.67942
11	B02	L-alpha-Methyl-p-tyrosine	Tyrosine hydroxylase	Tyrosine hydroxylase inhibitor	0.929452
12	B02	Nimodipine	L-type	Potent L-type Ca2+ channel antagonist	0.757748
13	B02	Phenelzine sulfate	MAO-A/B	Non-selective MAO-A/B inhibitor	0.563851
14	B02	Raloxifene hydrochloride	ER	Estrogen receptor modulator; anti-estrogenic drug	0.431671
15	B02	SR 59230A oxalate	beta3	beta3-Adrenoceptor antagonist	0.89232
16	B02	Tetracaine hydrochloride		Local anesthetic	0.954475
01	B03	PD 0325901	MKK1(MEK1) & MKK2 (MEK2)	PD 0325901 is a potent MKK1 (MEK1) and MKK2 (MEK2) inhibitor	0.697019
02	B03	OBAA		OBAA is a potent inhibitor of phospholipases.	1.47885
03	B03	Betaine hydrochloride		Product in choline-betaine osmoregulatory pathway	1.07603
04	B03	D-Cycloserine	NMDA-Glycine	Excitatory amino acid; partial agonist at the glycine modulatory site of the NMDA glutamate receptor	2.13793
05	B03	CGS-12066A maleate	5-HT1B	5-HT1B Serotonin receptor agonist	0.870275
06	B03	Daidzein	Aldehyde dehydrogenase	Isoflavonoid cytostatic agent that arrests the cell cycle at G1; inhibitor of mitochondrial aldehyde dehydrogenase	0.845302
07	B03	N-Ethylmaleimide	Isocitrate dehydrogenase	Sulfhydryl alkylating agent that inactivates NADP-dependent isocitrate dehydrogenase and many endonucleases	0.733753
08	B03	GR-89696 fumarate	kappa	kappa Opioid receptor agonist	0.54995
09	B03	Idazoxan hydrochloride	I1 / I2	I2-imidazoline agonist; I1-imidazoline antagonist; alpha2-Adrenergic antagonist	0.777422
10	B03	Linopirdine		Stimulates release of acetylcholine and other neurotransmitters; cognitive enhancer	0.675419
11	B03	Maprotiline hydrochloride	Reuptake	Selective norepinephrine reuptake inhibitor	0.598454
12	B03	NS-1619	Ca2+ activated	Selective large conductance Ca2+-activated K+-channel activator	0.734762
13	B03	Putrescine dihydrochloride	NMDA-Polyamine	Binds to the polyamine modulatory site of the NMDA glutamate receptor and potentiates NMDA-induced currents; precursor of spermidine	0.48723
14	B03	Rottlerin	PKC / CaM Kinase III	PKC and CaM kinase III inhibitor	0.786704
15	B03	PAPP	5-HT1A	Selective 5-HT1A serotonin receptor agonist	1.1857
16	B03	Brinzolamide	anydrase II	Brinzolamide is a carbonic anhydrase II inhibitor used to lower intraocular pressure.	0.685042
01	B04	Org 24598 lithium salt	GlyT1	Selective, potent inhibitor of glial GlyT (GlyT1, glycine transporter type 1).	0.465431
02	B04	2-(Methylthio)adenosine 5'-diphosphate trisodium salt hydrate	P2	P2 purinoceptor agonist.	2.39161
03	B04	SB 202190	p38 MAPK	Highly selective, potent and cell permeable p38 MAP kinase inhibitor.	2.33148
04	B04	Chlorzoxazone	iNOS	Inducible nitric oxide synthetase inhibitor; skeletal muscle relaxant	3.92843
05	B04	Y-27632 dihydrochloride	ROCK	Highly potent, cell-permeable, and selective Rho-associated coiled-coil forming protein serine/threonine kinase (ROCK) inhibitor. Also inhibits ROCK-II with equal potency. The inhibition is competitiv e with respect to ATP.	0.8535
06	B04	Imperatorin	p38 / ERK	A modulator of p38, ERK pathway. Imperatorin increases BMP-2 expression (mRNA) and increases bone density/volume and mineralization in vivo.	0.948005
07	B04	NBI 27914	CRF1	CRF1 corticotropin-releasing factor receptor antagonist.	0.916373
08	B04	Hypotaurine	Antioxidant	Antioxidant that binds hydroxyl radicals; GABA transport inhibitor	0.979146
09	B04	Fosmidomycin sodium salt hydrate	DXR	Fosmidomycin is an inhibitor of 1-deoxy-D-xylulose 5-phosphate reductoisomerase (DXR) (MEP synthase)	0.915933
10	B04	Nocodazole	beta-tubulin	Disrupts microtubules by binding to beta-tubulin	1.93223
11	B04	2-Methyl-5-hydroxytryptamine maleate	5-HT3	5-HT3 Serotonin receptor agonist	0.814448
12	B04	Oleic Acid	PKC	Activates protein kinase C in hepatocytes; uncouples oxidative phosphorylation	0.865186
13	B04	Protoporphyrin IX disodium	Guanylyl cyclase	Activates soluble guanylyl cyclase	0.571382
14	B04	RX 821002 hydrochloride	alpha2	Selective alpha2-adrenoceptor antagonist	0.890582
15	B04	Amisulpride	D2/D3	selective D2/D3 dopamine receptor antagonist and atypical antipsychotic	0.432751
16	B04	Terfenadine	H1	Non-sedating H1 histamine receptor antagonist	0.154847
01	B05	Aminophylline ethylenediamine	A1/A2	A1/A2 adenosine receptor antagonist; diuretic; cardiac stimulant; smooth muscle relaxant	0.893312
02	B05	L(-)-Norepinephrine bitartrate	alpha, beta1	Adrenergic neurotransmitter; vasoconstrictor	1.62785
03	B05	Budesonide	Cortisol	Anti-inflammatory glucocorticoid	2.92814
04	B05	Chlorothiazide	Carbonic anhydrase	Carbonic anhydrase inhibitor; diuretic; antihypertensive	2.8946
05	B05	2-Chloro-2-deoxy-D-glucose	Glucose	Analog of 2-fluoro-2-deoxyglucose	0.970029
06	B05	3,4-Dihydroxyphenylacetic acid		Product of dopamine degradation by MAO and aldehyde dehydrogenase	1.13308
07	B05	Tamoxifen	Protein Kinase C	Protein kinase C inhibitor. Induces apoptosis in human malignant glioma cell lines. Tamoxifen and its metabolite 4-hydroxytamoxifen are selective estrogen response modifiers (SERMs) that act as estrogen antagonists in mammary gland. Blocks estradiol-s...	0.733753
08	B05	Ciproxifan hydrochloride	H3	H3 histamine receptor antagonist	1.51142
09	B05	S(+)-Ibuprofen	COX	Active enantiomer of Ibuprofen; NSAID	0.567654
10	B05	Metaproterenol hemisulfate	beta2	beta2-Adrenoceptor agonist	0.900975
11	B05	Nemadipine-A	L-type (alpha1)	An L-type calcium channel alpha1-subunit antagonist.	0.777724
12	B05	TG003	Clk	Potent, specific, and reversible Cdc2-like kinase (Clk) inhibitor. Competes with ATP.	0.683626
13	B05	Protriptyline hydrochloride	Reuptake	Norepinephrine reuptake blocker	0.453831
14	B05	Reactive Blue 2	P2Y	P2Y receptor antagonist; most potent antagonist for ATP-activated channels	0.67313
15	B05	Taurine		Non-selective endogenous agonist at glycine receptors	0.862251
16	B05	Thioperamide maleate	H3	Potent and selective H3 histamine receptor antagonist that crosses the blood brain barrier	0.730876
01	B06	3'-Azido-3'-deoxythymidine	Reverse transcriptase	Reverse transcriptase inhibitor; active against HIV-1 virus	0.767284
02	B06	Paroxetine hydrochloride hemihydrate (MW = 374.83)	Reuptake	Selective serotonin reuptake inhibitor; antidepressant Sold with permission of GlaxoSmithKline. Actual molecular weight = 374.83 to account for 1/2 mole of water.	0.0220891
03	B06	G15	GPR30	Selective GPR30 antagonist with little to no binding/activity towards classical estrogen receptors ER?/ER?	0.732499
04	B06	SB 204741	5-HT2B	5-HT2B serontonin receptor antagonist.	2.24398
05	B06	WB-4101 hydrochloride	alpha1A	alpha1A Adrenoceptor antagonist	0.659137
06	B06	6,7-ADTN hydrobromide		Dopamine receptor agonist	1.0332
07	B06	Fluvoxamine maleate	Reuptake	Selective serotonin reuptake inhibitor	0.843829
08	B06	1,3,5-tris(4-hydroxyphenyl)-4-propyl-1H-pyrazole	ER-alpha	Specific estrogen receptor alpha (ERalpha) agonist	0.744588
09	B06	1,5-Isoquinolinediol	PARS	Potent inhibitor of Poly(ADP-ribose) synthetase which is activated by nitric oxide; neuroprotective agent	0.732319
10	B06	Zoledronic acid monohydrate	FPP synthase	Zoledronic acid (zoledronate) is a bisphosphonate bone resorption inhibitor, an inhibitor of farnesyl diphosphate (FPP) synthase	1.37859
11	B06	Sivelestat sodium salt hydrate	HNE	Sivelestat is a competitive human neutrophil elastase (HNE) inhibitor (IC50 = 44 nM, Ki = 0.2 ｵM). It also inhibits leukocyte elastase obtained from rabbit, rat, hamster and mouse (IC50 = 19 to 49 nM).	1.0302
12	B06	Progesterone	Progesterone	Suppresses ovulation; induces maturation and secretory activity of the uterine endothelium	0.912707
13	B06	Paromomycin sulfate	Protein synthesis	Oligosacchiride-type antibiotic; interferes with protein synthesis	0.551408
14	B06	(ｱ)-Sotalol hydrochloride	beta	Potent beta-adrenoceptor antagonist, a class III antiarrythmic; prolongs the action potential and increases the refractory period	0.632502
15	B06	Theophylline	A1 > A2	Selective A1 adenosine receptor antagonist.	0.372613
16	B06	U-74389G maleate		Free radical lipid peroxidation inhibitor	0.877981
01	B07	YM 976	PDE 4	Phosphodiesterase type IV (PDE4) inhibitor. Exhibits anti-inflammatory activity without emesis.	0.275101
02	B07	Linezolid	monoamine oxidase monoamine oxidase	Linezolid is an oxazolidinine antimicrobial. Linezolin is a weak, reversible, nonselective inhibitor of monoamine oxidase. Linezolid binds to a site on the bacterial 23S ribosomal RNA of the 50S subunit and prevents the formation of a functional 70S ...	2.00037
03	B07	CP-100356 monohydrochloride	MDR1 (P-Gp)	CP-100356 is a specific inhibitor of MDR1 (P-Gp), the protypical ABC transporter. CP-100356 also inhibits prazosin transport in human breast cancer resistance protein (BCRP)-transfected MDCKII cells	0.0268892
04	B07	GR 79236X	A1	A1 adenosine receptor agonist.	3.46129
05	B07	2',3'-didehydro-3'-deoxythymidine	Reverse Transcriptase	Nucleoside analog; inhibits HIV replication in vitro	1.11966
06	B07	Mephetyl tetrazole	Kv1.5	Potent and selective Kv1.5 potassium channel blocker.	0.475676
07	B07	Fenspiride hydrochloride	alpha	alpha-Adrenoceptor antagonist; NSAID	0.772796
08	B07	(ｱ)-8-Hydroxy-DPAT hydrobromide	5-HT1A	Selective 5-HT1A serotonin receptor agonist	0.707249
09	B07	Kainic acid	Kainate	Excitatory amino acid receptor agonist selective for the kainate glutamate receptor subtype; conformationally restricted analog of L-glutamic acid	0.729384
10	B07	(-)-cis-(1S,2R)-U-50488 tartrate	Sigma receptor	Potent sigma receptor ligand.	0.630658
11	B07	Neostigmine bromide	Acetylcholinesterase	Reversible acetylcholinesterase inhibitor.	0.834259
12	B07	(ｱ)-Propranolol hydrochloride	beta	beta Adrenoceptor antagonist; cardiac depressant (anti-arrhythmic)	0.892562
13	B07	2-Phenylaminoadenosine	A2 > A1	Selective A2 adenosine receptor agonist; potent vasodilator; weak inhibitor of adenosine uptake by rat cerebral cortical synaptosomes	0.503929
14	B07	SKF 86466	alpha2	Potent and selective alpha2 adrenoceptor antagonist	0.741921
15	B07	4-Hydroxyphenethylamine hydrochloride		Dopamine receptor agonist	1.0898
16	B07	UK 14,304	alpha2	alpha2 Adrenoceptor agonist	0.73707
01	B08	5-(N,N-Dimethyl)amiloride hydrochloride	Na+/H+ Antiporter	Selective blocker of Na+/H+ antiport	0.642546
02	B08	trans-(ｱ)-ACPD	Metabotropic	Metabotropic glutamate receptor agonist	1.83302
03	B08	B-HT 933 dihydrochloride	alpha2	Selective alpha2 adrenoceptor agonist	1.5707
04	B08	Cefaclor	Cell wall synthesis	Semi-synthetic cephalosporin antibiotic; interferes with cell wall synthesis	1.56278
05	B08	Dextromethorphan hydrobromide monohydrate	NMDA	Allosteric antagonist at NMDA-controlled ion channels	0.716618
06	B08	1,3-Dipropyl-7-methylxanthine	A2	Caffeine analog with some selectivity for A2 adenosine receptors	0.577349
07	B08	Famotidine	H2	H2 Histamine receptor antagonist	1.33879
08	B08	Hydroquinone	Arachidonate 12-Lipoxygenase	Arachidonate 12-Lipoxygenase inhibitor	1.08918
09	B08	U-73343	PLC	Inactive analog of U73122 (Rack 16, Well D06)	0.777422
10	B08	Milrinone	PDE III	Phosphodiesterase III inhibitor	0.871718
11	B08	S-Nitrosoglutathione		Nitric oxide donor in vivo	0.999034
12	B08	3-alpha,21-Dihydroxy-5-alpha-pregnan-20-one	GABA-A	Positive allosteric modulator of GABA-A receptors	0.774793
13	B08	BF-170 hydrochloride	Tau	Exhibits 3-fold greater binding affinity to tau than amyloid beta fibrils. Does not inhibit amyloid beta.	0.367714
14	B08	SNC80	delta	delta Opioid receptor agonist	1.17682
15	B08	Tetrahydrozoline hydrochloride	alpha	alpha-Adrenoceptor agonist; imidazoline binding site ligand; vasoconstrictor	0.957334
16	B08	U0126	MEK1/MEK2	Specific inhibitor of MEK1 and MEK2 (MAP kinase kinase; MAPKK); also inhibits a constitutively active, mutant form of MEK	1.01641
01	B09	(ｱ)-2-Amino-5-phosphonopentanoic acid	NMDA	NMDA glutamate receptor antagonist	0.747462
02	B09	SKF-89145 hydrobromide	D1	D1 dopamine receptor agonist	1.45189
03	B09	PF 3845 hydrate	FAHH	PF 3845 is a potent, irreversible inhibitor of fatty acid amide hydrolase (FAAH),	0.165508
04	B09	Citalopram hydrobromide	Reuptake	Selective serotonin reuptake inhibitor	2.27066
05	B09	Dequalinium chloride hydrate		Selective blocker of apamin-sensitive K+ channels	0.279356
06	B09	D(-)-2-Amino-5-phosphonopentanoic acid	NMDA-glycine	Potent and selective antagonist for NMDA receptors	0.901673
07	B09	Formoterol	beta2	beta2-Adrenoceptor agonist	0.776826
08	B09	Hemicholinium-3	Uptake	Potent and selective choline uptake blocker	1.18451
09	B09	LY-310,762 hydrochloride	5-HT1D	Potent, selective 5-HT 1D serotonin receptor antagonist.	0.935682
10	B09	6-Methyl-2-(phenylethynyl)pyridine hydrochloride	mGluR5	Highly selective, non-competitive mGluR5 metabotropic glutamate receptor antagonist	0.912978
11	B09	NG-Nitro-L-arginine	NOS	Potent nitric oxide synthase inhibitor	0.655472
12	B09	1-Phenyl-3-(2-thiazolyl)-2-thiourea	beta-Hydroxylase	Dopamine beta-hydroxylase inhibitor	1.23554
13	B09	PPADS	P2	Selective P2 receptor antagonist which blocks responses at both pre- and post-junctional sites	0.389325
14	B09	N-Oleoyldopamine	CB1	Endogenous vanilloid; weak CB1 cannabinoid receptor ligand.	0.559095
15	B09	CP-100263 dihydrochloride hydrate	NK-1	CP-100263 is an NK-1 neurokinin receptor antagonist	0.526209
16	B09	AMG 9810	TRPV1	Potent, non-vanilloid, antagonist of the TRPV1 receptor.	0.606689
01	B10	Sodium Taurocholate hydrate	Conjugate Pathway	Multi-drug resistance conjugate pathway modulator.	0.41112
02	B10	Sildenafil citrate salt	PDE5	Sildenafil is a potent, selective inhibitor of cGMP specific phosphodiesterase type 5 (PDE5).	1.39012
03	B10	CGP-13501	GABA-B	Positive allosteric modulator of GABA-B receptors	0.356514
04	B10	Cefsulodin sodium salt hydrate	Cell wall synthesis	Third generation cephalosporin antibiotic; interferes with cell wall synthesis	1.81067
05	B10	Doxepin hydrochloride	Uptake	Antidepressant; antipruritic	0.776784
06	B10	2,4-Diamino-6-pyrimidinone	GTP cyclohydrolase I	Inhibitor of GTP cyclohydrolase I, the rate-limiting enzyme in tetrahydrobiopterin (BH4) biosynthesis; blocks the induction of nitric oxide synthesis	1.02111
07	B10	Glybenclamide	ATP-dependent	Antidiabetic agent which blocks pancreatic ATP-dependent K+ channels resulting in an increase in intracellular Ca2+ and consequent insulin secretion	0.901008
08	B10	Sematilide monohydrochloride monohydrate	Kir	Sematilide monohydrochloride monohydrate is a class III antiarrhythmic; selective delayed rectifier K+ current (IKr) channel blocker.	0.825223
09	B10	VER-3323 hemifumarate salt	5-HT2C/5-HT2B	5-HT2C/5-HT2B serotonin receptor agonist.	2.10969
10	B10	2-methoxyestradiol	Estrogen	Inhibitor of angiogenesis and endothelial cell proliferation	1.39835
11	B10	Nifedipine	L-type	L-type Ca2+ channel blocker; vasodilator	0.808891
12	B10	Promethazine hydrochloride	H1	H1 Histamine receptor antagonist; anticholinergic	0.832386
13	B10	SU 6656	Src family kinase	Selective Src family kinase inhibitor.	0.385724
14	B10	SB 269970 hydrochloride	5-HT7	Selective 5-HT7 serotonin receptor antagonist	0.704986
15	B10	DL-Thiorphan	Enkephalinase	Enkephalinase inhibitor	1.1154
16	B10	Ara-G hydrate		Ara-G is an inducer of apoptosis; inhibitor of DNA synthesis; antineoplastic; and antimetabolite.	0.44441
01	B11	Methotrexate hydrate		Folic acid antagonist	0.17776
02	B11	SB 222200	NK3	Non-peptide NK3 tachykinin receptor antagonist.	1.22127
03	B11	Choline bromide	Choline acetyltransferase	Choline acetyltransferase substrate	3.59944
04	B11	Clemastine fumarate	H1	H1 Histamine receptor antagonist	0.0312297
05	B11	DM 235		Potent nootropic agent	0.726683
06	B11	Etoposide	Topo II	Topoisomerase II inhibitor; induces apoptosis; cell cycle inhibitor	1.20438
07	B11	Bezafibrate	PPAR	Bezafibrate is a peroxisome proliferator-activated receptor agonist for PPAR-alpha PPAR-delta and PPAR-gamma Lipoprotein lipase (LPL) activator.	0.866751
08	B11	Loxiglumide	CCKA	Loxiglumide is a small-molecule antagonist of the cholecystokinin receptor CCKA	0.899702
09	B11	NNC 55-0396	T-type	Selective T-type calcium channel inhibitor.	1.1692
10	B11	Myricetin	Casein Kinase II	Casein Kinase II inhibitor	0.888722
11	B11	Nimustine hydrochloride		Antineoplastic; bifunctional nitrosourea alkylating anticancer agent	1.26214
12	B11	Piroxicam	COX	Cyclooxygenase (COX) inhibitor	1.00878
13	B11	Quazinone	PDE III	Phosphodiesterase III (PDE III) inhibitor	0.680747
14	B11	PD-166285 hydrate	Src, FGFR	PD-166285 hydrate is a broad spectrum protein tyrosine kinase inhibitor; Src and FGFR kinase inhibitor	0.417359
15	B11	Tyrphostin AG 112	Tyrosine kinase	Protein tyrosine kinase inhibitor	1.16579
16	B11	YS-035 hydrochloride	L-type	L-type Ca2+ channel blocker; verapamil derivative	0.43419
01	C02	S(-)-p-Bromotetramisole oxalate	Alkaline phosphatase	Potent alkaline phosphatase inhibitor	1.46898
02	C02	N-Acetyltryptamine		Mixed agonist-antagonist at melatonin receptors	1.31037
03	C02	O6-benzylguanine	O6-alkylguanine-DNA alkyltransferase	Irreversible inhibitor of the mammalian DNA repair protein, O6-alkylguanine-DNA alkyltransferase	2.60269
04	C02	(ｱ)-Chlorpheniramine maleate	H1	H1 Histamine receptor antagonist	2.59987
05	C02	(S)-(+)-Camptothecin	TopoI	DNA topoisomerase I inhibitor	0.641915
06	C02	Demeclocycline hydrochloride	Protein synthesis	Tetracycline antibiotic; interferes with protein synthesis	0.640154
07	C02	Epinastine hydrochloride	H1	Non-sedating H1 histamine receptor antagonist.	0.856675
08	C02	(ｱ)-AMPA hydrobromide	AMPA/kainate	Potent excitatory amino acid that interacts selectively with central AMPA/kainate glutamate receptors	0.739424
09	C02	Ifenprodil tartrate	Polyamine site NMDA	Blocks the polyamine binding site associated with the NMDA glutamate receptor; neuroprotective	0.431545
10	C02	Lometrexol hydrate	GARFTase	Lometrexate is a potent inhibitor of GARFTase, but does not interfere with enzymes involved in the synthesis of folate	0.668167
11	C02	SB-215505	5-HT2B	Selective 5-HT2B serotonin receptor antagonist; 100-fold higher affinity at 2B versus 2C.	0.907949
12	C02	Nisoxetine hydrochloride	Reuptake	Potent and selective norepinephrine reuptake blocker	1.04158
13	C02	Pheniramine maleate	H1	H1 histamine receptor antagonist.	0.487885
14	C02	Retinoic acid		Induces caspase-dependent apoptosis	0.792705
15	C02	rac BHFF	GABA-B	rac BHFF is an orally active, potent and selective positive allosteric modulator of GABA-B	0.507517
16	C02	Tyrphostin 47	EGFR	EGFR tyrosine kinase inhibitor	0.733973
01	C03	TMB-8 hydrochloride		Intracellular Ca2+ antagonist; inhibits calmodulin-sensitive Ca2+-ATPase activity; protein kinase C inhibitor	0.574376
02	C03	Allopurinol	Xanthine oxidase	Xanthine oxidase inhibitor; inhibits the final step in uric acid biosynthesis	1.22463
03	C03	Betaine aldehyde chloride	Choline dehydrogenase	Intermediate in choline-betaine osmoregulatory pathway; product of choline dehydrogenation	2.11915
04	C03	8-(4-Chlorophenylthio)-cAMP sodium		Membrane-permeable analog of cAMP	3.64086
05	C03	2-Cyclooctyl-2-hydroxyethylamine hydrochloride	PNMT	Inhibitor of phenylethanolamine N-methyltransferase (PNMT)	0.872959
06	C03	Cilnidipine	L-type	Slow-acting Ca2+ channel blocker; antihypertensive; vasodilator. Does not inhibit PKC.	0.72175
07	C03	(-)-Epinephrine bitartrate		Endogenous hormone and neurotransmitter	0.823174
08	C03	Gabapentin		Anticonvulsant that may modulate certain types of Ca2+ channel currents; analgesic	0.968024
09	C03	Rizatriptan benzoate salt	5HT-1B/1D	Rizatriptan is a serotonin 5HT-1B/1D-receptor agonist used to treat migraine	0.488658
10	C03	L-741,626	D2	Selective D2 dopamine receptor antagonist	0.818955
11	C03	H-8 dihydrochloride	PKA, PKG	Potent inhibitor of cAMP- and cGMP-dependent protein kinase	0.583474
12	C03	CP-66713	adenosine A2	CP-66713 is an adenosine A2 receptor antagonist	0.698089
13	C03	Phentolamine mesylate	alpha	ATP-sensitive K+ channel blocker; alpha adrenoceptor antagonist	0.417813
14	C03	Ranolazine dihydrochloride	pFOX	pFOX (partial fatty acid oxidation) inhibitor	0.905817
15	C03	Dolasetron mesylate hydrate	5-HT3	Dolasetron mesylate hydrate is a highly specific and selective serotonin 5-HT3 receptor antagonist,	1.11987
16	C03	4-DAMP	M3	4-DAMP is a M3 preferring cholinergic receptor antagonist	0.650666
01	C04	L-azetidine-2-carboxylic acid	Collagen	Inhibits collagen synthesis	0.65415
02	C04	Aminoguanidine hydrochloride	NOS	Inhibits inducible and constitutive NOS	1.43692
03	C04	Bay 11-7085	IkB-alpha	Inhibits cytokine induced IkB (Inhibitor of NFkB) phosphorylation	0.038943
04	C04	L-Cysteinesulfinic Acid		Putative excitatory amino acid neurotransmitter	2.64802
05	C04	1-(m-Chlorophenyl)-biguanide hydrochloride	5-HT3	5-HT3 serotonergic receptor agonist	1.1673
06	C04	3-deazaadenosine		Antiviral	0.596654
07	C04	beta-Estradiol	Estrogen	Major estrogen sectreted by premenopausal ovary	0.909824
08	C04	Haloperidol	D2/D1	Dopamine receptor antagonist; antipsychotic	1.23873
09	C04	L-N6-(1-Iminoethyl)lysine hydrochloride	iNOS	Selective inducible nitric oxide synthase (iNOS) inhibitor.	1.01841
10	C04	N-omega-Methyl-5-hydroxytryptamine oxalate salt		Serotonin receptor ligand	0.563141
11	C04	alpha-Methyl-5-hydroxytryptamine maleate	5-HT2	5-HT2 Serotonin receptor agonist	0.894902
12	C04	Oxymetazoline hydrochloride	alpha2A	Partial alpha2A adrenoceptor agonist; agonist at serotonin 5-HT1A, 5-HT1B and 5-HT1D receptors and a mixed agonist-antagonist at 5-HT2C receptors	0.831353
13	C04	PD173952	Src	PD173952 is a Src family kinase inhibitor.	0.398821
14	C04	Ribavirin	IMP dehydrogenase	Antiviral agent; its metabolite, ribavirin 5'-phosphate, is an inhibitor of inosine monophosphate (IMP) dehydrogenase	0.712373
15	C04	(ｱ)-SKF 38393, N-allyl-, hydrobromide	D1	D1 dopamine receptor agonist.	0.486388
16	C04	Tropicamide	M4	M4 muscarinic acetylcholine receptor antagonist	0.663363
01	C05	S-(p-Azidophenacyl)glutathione	Glutathione S-transferase	Glyoxalase and glutathione S-transferase inhibitor	1.01644
02	C05	5-(N,N-hexamethylene)amiloride	Na+/H+ Antiporter	Na+/ H+ antiport inhibitor	0.036316
03	C05	8-Bromo-cAMP sodium		Membrane-permeable analog of cAMP	1.41168
04	C05	(+)-Chlorpheniramine maleate	H1	H1 Histamine receptor antagonist; active isomer	3.33832
05	C05	Tocainide hydrochloride		Sodium channel blocker. Class IB antiarrhythmic.	0.865131
06	C05	Dantrolene sodium	Release	Inhibits intracellular Ca2+ release from the sarcoplasmic reticulum; muscle relaxant.	1.02574
07	C05	erythro-9-(2-Hydroxy-3-nonyl)adenine hydrochloride	Adenosine deaminase	Potent adenosine deaminase inhibitor	0.963476
08	C05	L-Dopa ethyl ester		L-Dopa ethyl ester is a prodrug of levodopa that has greater gastric solubility	1.30387
09	C05	p-Iodoclonidine hydrochloride	alpha2	High affinity alpha2 adrenoceptor agonist	0.663464
10	C05	Mianserin hydrochloride		Serotonin receptor antagonist	1.54089
11	C05	Moclobemide	MAO	Reversible monoamine oxidase A inhibitor (MAOI); antidepressant.	1.11742
12	C05	Ofloxacin	DNA Synthesis	Fluorinated quinolone antibacterial; interferes with DNA synthesis	0.831353
13	C05	Pergolide methanesulfonate	D2/D1	Dopamine receptor agonist; antiparkinsonian	0.48854
14	C05	Riluzole	Release	Glutamate release inhibitor; anticonvulsant	0.621422
15	C05	FAUC 213	D4	Highly selective D4 dopamine receptor full antagonist	0.470134
16	C05	(ｱ)-Thalidomide	TNFalpha	Selective inhibitor of the biosynthesis of tumor necrosis factor a (TNF-alpha); angiogenesis inhibitor	0.475999
01	C06	Acetyl-beta-methylcholine chloride	M1	M1 muscarinic acetylcholine receptor agonist	0.477518
02	C06	Antozoline hydrochloride		Imidazoline agonist; more potent than efaroxan in inducing insulin release from beta cells; H1 histamine receptor antagonist	1.60539
03	C06	Sorbinil	AR	Sorbinil is an inhibitor of Aldose Reductase (AR)	1.59481
04	C06	Ceftriaxone sodium	Cell wall synthesis	Third generation cephalosporin antibiotic; interferes with cell wall synthesis	2.79766
05	C06	DNQX	Kainate/quisqualate	Potent, competitive kainate/quisqualate glutamate receptor antagonist	0.807426
06	C06	R(-)-Apocodeine hydrochloride		Dopamine receptor agonist; apomorphine metabolite	0.644788
07	C06	Temsirolimus	mTOR	Temsirolimus is a specific inhibitor of mammalian target of rapamycin (mTOR) mTOR Complex 1 (mTORC1).	0.634257
08	C06	ZD 7114 hydrochloride	Beta-three	ZD 7114 is a selective ﾟ3 adrenergic receptor agonist.	0.736445
09	C06	Molindone hydrochloride	D2	D2 dopamine receptor antagonist; monoamine oxidase inhibitor	0.74166
10	C06	Mizoribine	IMP dehydrogenase	Arrests at G/S; inhibits de novo synthesis of nucleotides by inhibition of inosine monophosphate dehydrogenase	0.847712
11	C06	p-MPPF dihydrochloride	5-HT1A	Selective 5-HT1A serotonin receptor antagonist	1.01184
12	C06	Topotecan hydrochloride hydrate	topoisomerase I	Topetecan is a topoisomerase I inhibitor and an apoptosis inducer. It is a potent antineoplastic agent	0.722107
13	C06	1,10-Phenanthroline monohydrate	Metalloprotease	Metalloprotease inhibitor; chelates iron, zinc and other divalent metals	0.257367
14	C06	SB-366791	VR1	Vanilloid receptor-1 (VR1) antagonist	0.560018
15	C06	(E)-4-amino-2-butenoic acid	GABA-C	Potent GABA-C receptor agonist.	0.294596
16	C06	CCT007093	PPM1D	An effective PPM1D inhibitor that selectively reduces viability of human tumour cell lines.	0.661195
01	C07	AA-861	5-lipoxygenase	5-lipoxygenase inhibitor	0.021112
02	C07	PHA 767491 hydrochloride	cdc7/cdk9	PHA-767491 is a potent and selective ATP-competitive dual inhibitor cdc7/cdk9	0.466492
03	C07	(ｱ)-Bay K 8644	L-type	L-type Ca2+ channel agonist	1.77654
04	C07	Cefmetazole sodium	Cell wall synthesis	Semi-synthetic antibiotic derived from cephamycin C; interferes with cell wall synthesis	3.09499
05	C07	Droperidol	D1/D2	D1, D2 dopamine receptor antagonist	0.70208
06	C07	Icilin	CMR1	Potent agonist at the CMR1 cold- and menthol-sensitive receptor.	0.577606
07	C07	Flumazenil		Benzodiazepine receptor antagonist	0.732746
08	C07	Dopamine hydrochloride		Endogenous neurotransmitter	1.23793
09	C07	Ketoconazole	Cytochrome P450c17	Potent inhibitor of cytochrome P450c17 enzyme; antifungal agent	0.989058
10	C07	Clorgyline hydrochloride	MAO-A	Selective MAO-A inhibitor	0.770943
11	C07	CR 2249	NMDA-Glycine	Facilitates glycine action at NMDA glutamate receptors	0.796086
12	C07	SKF-525A hydrochloride	Microsomal oxidation	Inhibitor of microsomal drug metabolism	0.969008
13	C07	R(+)-3PPP hydrochloride	D2	Binds with high selectivity to sigma receptors, yet has no affinity for phencyclidine receptors; dopamine receptor agonist	0.357891
14	C07	CP-346086 dihydrate	triglyceride transfer protein	CP-346086 is microsomal triglyceride transfer protein inhibitor	0.610803
15	C07	Triflupromazine hydrochloride	D2	D2 dopamine receptor antagonist; phenothiazine antipsychotic	0.641203
16	C07	U-62066	kappa	Highly selective kappa opioid receptor agonist; antitussive	0.82812
01	C08	Azathioprine	Purine synthesis	Purine analog; purine synthesis inhibitor; immunosuppressant	0.412571
02	C08	Trovafloxacin mesylate	DNA gyrase and topoisomerase IV	Trovafloxacin mesylate is a broad spectrum antibiotic. Trovafloxacin mesylate blocks the activity of DNA gyrase and topoisomerase IV, enzymes essential in the repliction, transcription, and repair of bacterial DNA.	0.806065
03	C08	(ｱ)-Butaclamol hydrochloride	D2>D1	Dopamine receptor antagonist; selective for D2 over D1	0.0899397
04	C08	DL-Cycloserine	Ketosphinganine synthase, Alanine aminotransferase	Alanine aminotransferase inhibitor; blocks sphingosine biosynthesis by inhibition of ketosphinganine synthetase	2.08328
05	C08	Carvedilol	alpha1/beta	Antihypertensive; cardioprotective	0.657571
06	C08	Domperidone	D2	Peripheral dopamine receptor antagonist that does not cross the blood-brain barrier; anti-emetic	1.33153
07	C08	FSCPX	A1	Irreversible A1 adenosine receptor antagonist	0.751134
08	C08	SR 27897 hydrate	CCK1	SR 27897 is a potent, selective antagonist of the Cholecystokinin (CCK) receptor CCK1	0.703873
09	C08	L-701,324	NMDA-Glycine	Selective antagonist at the glycine site of the NMDA glutamate receptor	1.0048
10	C08	(ｱ)-alpha-Methyl-4-carboxyphenylglycine	Metabotropic	Competitive metabotropic glutamate receptor antagonist	1.03726
11	C08	NCS-382	gamma-Hydroxybutyrate	gamma-Hydroxybutyrate receptor antagonist	1.30104
12	C08	Pirfenidone		Inhibitor of collagen production and fibroblast proliferation	0.969783
13	C08	1-Phenylbiguanide	5-HT3	5-HT3 Serotonin receptor agonist	0.373936
14	C08	SKF 83959 hydrobromide	D1	Atypical D1 dopamine receptor agonist; displays antagonist activity in vitro and agonist activity in vivo	0.443213
15	C08	KB-R7493	NCX	KB-R7943 inhibits the reversed Na(+)/Ca(2+) exchanger, NCX. In cardiomyocytes	0.485981
16	C08	Vinblastine sulfate salt	Tubulin	Inhibitor of microtubule assembly	0.772995
01	C09	L-732,138	NK1 > NK2, NK3	Competitive antagonist at substance P receptors; approximately 1000-fold more potent at cloned human NK-1 receptors than at cloned human NK-2 and NK-3 receptors	0.496374
02	C09	cis-4-Aminocrotonic acid	GABA-C	GABA-C receptor agonist	1.31187
03	C09	Carmustine		DNA alkylating agent; causes interstrand crosslinks	1.54057
04	C09	Clonidine hydrochloride	alpha2	alpha2 Adrenoceptor agonist; antihypertensive	2.43331
05	C09	Doxylamine succinate	H1	H1 Histamine receptor antagonist	0.446433
06	C09	3,7-Dimethyl-1-propargylxanthine	A2	A2 adenosine receptor antagonist.	0.79305
07	C09	Felodipine	L-type	L-type calcium channel blocker	0.702519
08	C09	BNTX maleate salt hydrate	d1	BNTX is a selective d1 non peptide opioid receptor antagonist. BNTX is used as a tool for the study of various function of opioid receptors including alcohol and drug dependence	0.3428
09	C09	Olvanil	Vanilloid receptor	Vanilloid receptor agonist	0.488658
10	C09	Mibefradil dihydrochloride	T-type	T-type Ca2+ channel blocker	0.757689
11	C09	Naphazoline hydrochloride	alpha	alpha-Adrenoceptor agonist; imidazoline receptor agonist; vasoconstrictor	0.734477
12	C09	Mitiglinide calcium	KATP	Mitiglinide is a drug for the treatment of type 2 diabetes. It is a highly selective KATP channel antagonist	1.00826
13	C09	SC-57461A	leukotriene A4 hydrolase	SC-57461A is an inhibitor of leukotriene A4 hydrolase	0.570399
14	C09	Spironolactone	Mineralocorticoid	Competitive antagonist of the cytoplasmic aldosterone receptor; diuretic	0.379501
15	C09	Olanzapine	5-HT2, D1/D2	Olanzapine is a 5-HT2 serotonin and D1/D2 dopamine receptor antagonist	0.633076
16	C09	(ｱ)-Vesamicol hydrochloride	ACh storage	Potent inhibitor of vesicular acetylcholine storage	0.791576
01	C10	Amifostine	Cytoprotectant	Radioprotective agent; selectively protects normal tissues from the damaging effects of anti-neoplastic radiation therapy	0.848509
02	C10	CBIQ	CFTR / KCNN4	Activates cystic fibrosis transmembrane conductance regulator (CFTR) and the intermediate-conductance calcium-sensitive K+ channel.	1.38263
03	C10	CP-380736	EGFR	CP-380736 is an inhibitor of the epidermal growth factor receptor (EGFR)	1.76078
04	C10	Caffeic acid phenethyl ester	NFkB	NFkB inhibitor	0.471047
05	C10	S(-)-Pindolol	beta	Beta adrenergic receptor antagonist; vasodilator. Non-selective 5-HT1 serotonin receptor ligand.	0.658242
06	C10	DL-alpha-Difluoromethylornithine hydrochloride	ODC	Selective irreversible ornithine decarboxylase (ODC) inhibitor.	1.11197
07	C10	GW2974	EGFR / ErbB-2	Dual EGFR and ErbB-2 receptor tyrosine kinase inhibitor	0.964484
08	C10	ATPO	AMPA	Competitive antagonist at GluR1-4 (AMPA-preferring) receptors	0.68858
09	C10	Lidocaine hydrochloride		Anti-arrhythmic; local anesthetic	1.2522
10	C10	Cysteamine hydrochloride		Induces duodenal ulcers in rats, potent depletion of prolactin concentrations in pituitary tissue in vivo and in vitro and depletion of somatostatin concentrations.	0.64166
11	C10	Naloxone hydrochloride		Opioid receptor antagonist	0.901667
12	C10	Praziquantel	Ca2+ Ionophore	Ca2+ Ionophore; anthelmintic	0.883264
13	C10	Quinolinic acid	NMDA	Neurotoxin which has neuroexcitatory activity; metabolite of trytophan	0.458743
14	C10	Spiperone hydrochloride	D2	Selective D2 dopamine receptor antagonist.	1.07618
15	C10	Tulobuterol hydrochloride	beta	beta-Adrenoceptor agonist related to structurally to terbutaline; bronchodilator	0.913856
16	C10	WAY-100635 maleate	5-HT1A	Highly selective 5-HT1A serotonin receptor antagonist	0.554351
01	C11	Atropine methyl bromide	Muscarinic	Competitive muscarinic acetylcholine receptor antagonist	0.28332
02	C11	Brequinar sodium salt hydrate	DHODH	Brequinar inhibits dihydroorotate dehydrogenase (DHODH), the fourth enzyme in the de novo pyrimidine biosynthesis pathway, preventing the synthesis of DNA and RNA	0.713965
03	C11	BTO-1	Plk	Polo-like kinase (Plk) inhibitor.	0.0394066
04	C11	Lumefantrine		Lumefantrine is is an antimalarial for the treatment of multi-drug resistant strains of falciparum malaria.	2.7378
05	C11	5,5-Dimethyl-1-pyrroline-N-oxide	Antioxidant	Neuroprotective agent	1.25565
06	C11	ET-18-OCH3	PIPLC	Phosphoinositide-specific Phospholipase C (PI-PLC) inhibitor	1.08983
07	C11	GW5074	Raf1 kinase	cRaf1 kinase inhibitor	1.30101
08	C11	Ipratropium bromide	Muscarinic	Muscarinic acetylcholine receptor antagonist; bronchodilator	0.954518
09	C11	Ro 90-7501	amyloid beta42 fibril formation	Inhibits amyloid beta42 (Abeta42) fibril formation.	1.23085
10	C11	NG-Monomethyl-L-arginine acetate	NOS	Nitric oxide synthase inhibitor; blocks formation of endothelium-derived relaxing factor (EDRF)	0.603401
11	C11	Norcantharidin	PP2A	Demethylated form of cantharidin with antitumor properties; potent inhibitor of the serine/threonine protein phosphatase 2A (PP2A)	1.00942
12	C11	3-n-Propylxanthine	A1 > A2	Weak competitive antagonist at both A1 and A2 adenosine receptors	1.04881
13	C11	(-)-Quinpirole hydrochloride	D2/D3	Selective D2-like dopamine receptor agonist with some selectivity for D3 sites	1.01048
14	C11	Sulindac	COX	COX inhibitor; Anti-inflammatory	0.540166
15	C11	Tyrphostin 1	EGFR	EGFR tyrosine kinase inhibitor	1.16741
16	C11	YC-1	Guanylyl cyclase	NO-independent guanylyl cyclase activator	0.70672
01	D02	5-Aminovaleric acid hydrochloride	GABA-B	Weak GABA-B receptor antagonist	0.641096
02	D02	Amiloride hydrochloride	Epithelial	Epithelial Na+ channel blocker	1.19506
03	D02	N-Bromoacetamide		Removes fast inactivation of Na+ currents and transient K+ currents; chemical modifier	1.40195
04	D02	Cortisone 21-acetate	Cortisol	Anti-inflammatory cortisol	2.52115
05	D02	Dofetilide	hERG	Dofetilide is a Class III antiarrhythmic and hERG channel blocker. Dofetilide selectively blocks the rapid component of the delayed rectifier outward potassium current (IKr).	0.972489
06	D02	Diethylenetriaminepentaacetic acid	Zn2+-dependent protease	Zinc-dependent proteases carboxypeptidase A and aminopeptidase N inhibitor; chelating agent	0.726641
07	D02	Edrophonium chloride	Acetylcholinesterase	Acetylcholinesterase inhibitor	0.873048
08	D02	Muscimol hydrobromide	GABA-A, GABA-C	GABA-A receptor agonist, water soluble	0.763654
09	D02	Isotharine mesylate	beta	beta-Adrenoceptor agonist; bronchodilator	0.908727
10	D02	cis(+/-)-8-OH-PBZI hydrobromide	D3	D3 dopamine receptor agonist	0.892473
11	D02	1-Methylimidazole	COX	Anti-inflammatory; prostaglandin H synthase inhibitor; antithyroid drug	0.935975
12	D02	Nylidrin hydrochloride	beta	beta Adrenoceptor agonist; peripheral vasodilator	1.12526
13	D02	Phosphonoacetic acid	DNA Polymerase	DNA Polymerase inhibitor	0.915848
14	D02	Ruthenium red	Mitochondrial uniporter	Inhibits mitchondrial Ca2+ uniporter; capsaicin antagonist	0.51662
15	D02	Zofenopril calcium	ACE	Zofenopril is a long-lasting, lipophilic ACE inhibitor	0.725315
16	D02	Tyrphostin 51	EGFR	EGFR tyrosine kinase inhibitor	0.809848
01	D03	4-Aminopyridine	A-type	Induces depolarization of GABA neurons; weak non-selective K+-channel blocker; anticonvulsant	0.52361
02	D03	Amitriptyline hydrochloride	Uptake	Tricyclic antidepressant	0.672033
03	D03	Benazoline oxalate	I2	I2 Imidazoline receptor agonist	1.90821
04	D03	Calmidazolium chloride	Ca2+ATPase	Potent inhibitor of calmodulin activation of phosphodiesterase; strongly inhibits calmodulin-dependent Ca2+-ATPase	0.0689655
05	D03	5-Carboxamidotryptamine maleate	5-HT7	5-HT7 Serotonin receptor agonist	0.713487
06	D03	Dicyclomine hydrochloride	Muscarinic	Competitive muscarinic acetylcholine receptor antagonist	0.482883
07	D03	EGTA	Carboxypeptidase B	Carboxypeptidase B inhibitor; chelating agent useful for the determination of calcium in the presence of magnesium	1.01083
08	D03	DL-Homatropine hydrobromide	Muscarinic	Muscarinic acetylcholine receptor antagonist	0.925323
09	D03	(-)-Isoproterenol hydrochloride	beta	beta-Adrenoceptor agonist; increases cytosolic cAMP	0.688017
10	D03	L-703,606 oxalate salt hydrate	NK1	Potent and selective non-peptide NK-1 tachykinin receptor antagonist	1.00775
11	D03	Proglumide		Selective cholecystokinin receptor antagonist	1.18797
12	D03	NBQX disodium	AMPA/kainate	Neuroprotective AMPA/kainate glutamate receptor antagonist; water soluble salt of NBQX	0.716426
13	D03	Propionylpromazine hydrochloride	D2	D2 dopamine receptor antagonist; phenothiazine antipsychotic	0.838245
14	D03	Rolipram	PDE IV	Selective cAMP-dependent phosphodiesterase (Type IV) cAMP-dependent inhibitor	0.838412
15	D03	SR-95531	GABA-A	Specific GABA-A receptor antagonist; does not affect GABA-transaminase or glutamate-decarboxylase activities.	0.972369
16	D03	Trifluoperazine dihydrochloride	D1/D2	Calmodulin antagonist; dopamine receptor antagonist; antipsychotic; sedative	0.82812
01	D04	p-Aminoclonidine hydrochloride	alpha2	alpha2 Adrenoceptor agonist	0.504593
02	D04	BW 284c51	Acetylcholinesterase	Selective acetylcholinesterase inhibitor	1.22389
03	D04	Betaxolol hydrochloride	beta1	Selective beta1 adrenoceptor antagonist	2.76588
04	D04	9-cyclopentyladenine	Adenylate cyclase	Cell-permeable, non-competitive adenylyl cyclase inhibitor; targets the P-site domain	2.71438
05	D04	2-Chloroadenosine triphosphate tetrasodium	P2Y	P2Y receptor agonist	1.51912
06	D04	Cytidine 5'-diphosphocholine sodium salt hydrate	PLA2	Neuroprotective in situations of hypoxia and ischemic; cerebral vasodilator; inhibits PLA2 activation.	0.652767
07	D04	Estrone	Estrogen	Luteolytic estrogen produced by the corpus luteum	1.21184
08	D04	Hydralazine hydrochloride	MAO-A/B	Non-selective MAO-A/B inhibitor; antihypertensive	1.53784
09	D04	3-Iodo-L-tyrosine	Tyrosine hydroxylase	Tyrosine hydroxylase inhibitor	1.47852
10	D04	Moxonidine hydrochloride	alpha2A	Selective alpha2A adrenoreceptor agonist; imidazoline binding site agonist; antihypertensive	0.578145
11	D04	Metolazone	Na+/Cl- transporter	Diuretic; antihypertensive	1.39285
12	D04	Sodium Oxamate	Lactate Dehydrogenase	Competitive lactate dehydrogenase inhibitor	0.622417
13	D04	Phenylbutazone	Prostaglandin peroxidase	Anti-inflammatory; substrate for prostaglandin peroxidase	0.478062
14	D04	Ranitidine hydrochloride	H2	H2 Histamine receptor antagonist; anti-ulcer agent	0.809788
15	D04	SDZ-205,557 hydrochloride	5-HT4	Potent and selective 5-HT4 serotonin receptor antagonist	0.981715
16	D04	THIP hydrochloride	GABA-A	GABA-A receptor agonist, with some GABA-C receptor agonist activity	0.706101
01	D05	Aminopterin	Dihydrofolate reductase	Dihydrofolate reductase inhibitor	0.375826
02	D05	Fulvestrant	Estrogen Receptor	Selective estrogen receptor downregulator (SERD). First pure antiestrogen with no agonistic activity both in vitro and in vivo.	2.29577
03	D05	Benztropine mesylate	Muscarinic	Muscarinic acetylcholine receptor antagonist	1.19332
04	D05	Cefazolin sodium	Cell wall synthesis	Semi-synthetic antibiotic; interferes with cell wall synthesis	3.2056
05	D05	Cirazoline hydrochloride	alpha1A	Selective alpha1 adrenoceptor agonist; non-selective imidazoline binding site ligand	0.939611
06	D05	DCEBIO	hlK1	Increases epithelial chloride secretion through the synergistic activation of a basolateral membrane-located K+ channel (hlK1) and an apical membrane Cl- conductance	0.940798
07	D05	Sunitinib malate		Sunitinib malate is a receptor tyrosine kinase inhibitor, which targets VEGF-R1, VEGF-R2, VEGF-R3, PDGF-Ra, PDGF-Rﾟ, KIT, FLT3, CSF-1R, and RET. Sunitinib malate is an anticancer drug.	0.483627
08	D05	Hydrocortisone	Cortisol	Primary glucocorticoid secreted by the adrenal cortex	0.933069
09	D05	R(+)-IAA-94		Potent Cl- channel inhibitor	0.600747
10	D05	Mevastatin	Ras, Rho	Antibiotic; inhibits post-translational prenylation of proteins such as Ras and geranylgeranylation of Rho	0.899975
11	D05	X80	XPA protein	X80 is an inhibitor of xeroderma pigmentosum group A protein (XPA protein) required for the removal of all types of DNA lesions repaired by nucleotide excision repair Including both transcription coupled and global genomic nucleotide excision repair	0.918579
12	D05	Oxotremorine sesquifumarate salt	M2	Muscarinic acetylcholine receptor agonist with preference for the M2 receptor	1.24897
13	D05	6(5H)-Phenanthridinone	PARP	Poly(ADP-ribose) Polymerase (PARP) inhibitor	0.843811
14	D05	Steviol	hOAT1/hOAT3	Inhibits human organic ion transporters OAT1 and OAT3, targets important for studying renal clearance of drugs.	0.683287
15	D05	Tolbutamide	Insulin	Oral hypoglycemic agent; stimulates pancreatic islet cells to secrete insulin	0.81796
16	D05	A-68930 hydrochloride	D1	Selective D1 dopamine receptor agonist	0.832456
01	D06	5-azacytidine	DNA methyltransferase	DNA methyltransferase inhibitor	0.222401
02	D06	Aniracetam	AMPA	Increases ion conductance through AMPA glutamate receptors; reported to display anti-amnesic acitivty	2.01385
03	D06	Gemcitabine hydrochloride		Gemcitabine is a widely used antitumor agents in both clinics and research labs. It is an antineoplastic agent and antimetabolite	1.41678
04	D06	L-798106	EP3	L-798106 was among the first EP3-selective antagonists	2.34027
05	D06	Dihydroouabain	Na+/K+ Pump	Sodium-potassium pump inhibitor	0.35898
06	D06	R(-)-Propylnorapomorphine hydrochloride	D2	Highly potent and selective D2 dopamine receptor agonist	0.544659
07	D06	Furegrelate sodium	Thromboxane synthase	Thromboxane synthetase inhibitor	0.868262
08	D06	Histamine dihydrochloride		Endogenous neurotransmitter	0.79861
09	D06	IB-MECA	A3	Selective A3 adenosine receptor agonist	1.24153
10	D06	S-Methylisothiourea hemisulfate	iNOS	Selective inducle nitric oxide synthase inhibitor	0.981995
11	D06	Levetiracetam		Anticonvulsant; antiepileptic; exact mechanism of action is unclear but may be related to a synaptic vesicle protein.	0.727229
12	D06	Piceatannol	Syk / Lck	Non-receptor kinase Syk and Lck inhibitor	0.768595
13	D06	Procainamide hydrochloride		Na+ channel blocker and Class I anti-arrhythmic	0.678127
14	D06	7,8-Dihydroxyflavone hydrate	TrkB	Selective TrkB receptor agonist	1.16713
15	D06	Tetradecylthioacetic acid	PPAR-alpha	Peroxisome proliferator-activated receptor (PPAR)-alpha agonist	0.600975
16	D06	L2-b		L2-b is a bifunctional Aﾟ-interacting, metal-chelating molecule that modulates ROS production in, and improves survival of neuroblastoma cells incubated in the presence of Aﾟ along with Copper or Zinc	1.45897
01	D07	9-Amino-1,2,3,4-tetrahydroacridine hydrochloride	Cholinesterase	Cholinesterase inhibitor; reported to be useful in the treatment of Alzheimer's disease	0.639645
02	D07	Amoxapine	Uptake	Tricyclic antidepressant; inhibits neuronal uptake of norepinephrine	0.482216
03	D07	Bromoacetylcholine bromide		Affinity alkylating agent of nicotinic acetylcholine receptors	1.18591
04	D07	Clozapine	D4 > D2,D3	Atypical neuroleptic agent which display greater affinity for the D4 dopamine receptors over D2 or D3	2.05205
05	D07	L-3,4-Dihydroxyphenylalanine methyl ester hydrochloride		Precursor to L-DOPA that crosses the blood-brain barrier	0.772758
06	D07	(ｱ)-SKF-38393 hydrochloride	D1	D1 Dopamine receptor agonist	0.552638
07	D07	Genipin	UCP2	Stimulates insulin secretion in UCP2-dependent manner (Uncoupling protein 2). Genipin is a protein, collagen, gelatin, and chitosan cross-linker.	0.932997
08	D07	Hydroxyurea	Ribonucleoside reductase	Antineoplastic; inactivates ribonucleoside reductase which blocks the synthesis of deoxynucleotides	0.754518
09	D07	Ketorolac tris salt	COX	Non-steroidal anti-inflammatory (NSAID) drug	0.635709
10	D07	L-DOPS		L-DOPS is a norepinephrine precursor in vivo	0.867217
11	D07	S-(4-Nitrobenzyl)-6-thioinosine	Uptake	Potent adenosine uptake inhibitor	0.879681
12	D07	Picrotoxin	GABA-C	GABA-C receptor antagonist; powerful, nonspecific CNS stimulant isolated from Anamirta cocculin	0.532283
13	D07	S(-)-3PPP hydrochloride	D2	Dopamine autoreceptor agonist; postsynaptic dopamine receptor antagonist	1.00557
14	D07	(-)-Scopolamine hydrobromide	Muscarinic	Cholinergic receptor antagonist; isolated from members of the Solanaceae family	0.419668
15	D07	Trimipramine maleate	Reuptake	Serotonin reuptake inhibitor that also blocks norepinephrine reuptake; antidepressant	1.04754
16	D07	BMS-299897	alpha-secretase	BMS-299897 is a potent inhibitor of alpha-secretase	0.517807
01	D08	Acyclovir	Viral DNA synthesis	Antiviral agent	0.517808
02	D08	1-Amino-1-cyclohexanecarboxylic acid hydrochloride		Synthetic amino acid that crosses the blood-brain barrier by the Large Neutral Amino Acid carrier system	0.980532
03	D08	BRL 37344 sodium	beta3	Selective beta3 adrenoceptor agonist	1.45109
04	D08	McN-A-343	M1	M1 muscarinic acetylcholine receptor agonist.	3.60768
05	D08	Dihydroergotamine methanesulfonate		Ergot alkaloid; vasoconstrictor; competitive serotonin receptor antagonist; partial agonist at alpha adrenoceptors and D2 dopamine receptors	0.844554
06	D08	Propofol	Muscarinic	Short acting general anesthetic	0.682111
07	D08	NS8593 hydrochloride	SK(Ca)	Blocks small conductance Ca2+ activated K+ channels	0.702015
08	D08	MNS	Src/Syk	Src and Syk kinase inhibitor; prevents phosphorylation and cytoskeletal association of GPIIb/IIIa and talin.	0.699503
09	D08	loxoprofen	COX	Non-steroidal anti-inflammatory (NSAID) drug; analgesic	0.866293
10	D08	1-Methylhistamine dihydrochloride		Histamine metabolite that crosses the blood-brain barrier	0.928732
11	D08	Nalidixic acid sodium	DNA Gyrase	Inhibits bacterial DNA polymerase (DNA gyrase)	1.31554
12	D08	1,3-Dimethyl-8-phenylxanthine	A1	Selective A1 adenosine receptor antagonist	0.943182
13	D08	GANT61	SF-1	GANT61 blocks hedgehog pathway signaling by inhibiting the transcripional activity of G	0.361166
14	D08	Spermine tetrahydrochloride	NMDA-Polyamine	Binds to the polyamine modulatory site of the NMDA glutamate receptor, attenuating both NMDA and quisqualate mediated responses in vivo.	0.537858
15	D08	N-p-Tosyl-L-phenylalanine chloromethyl ketone	Chymotrypsin alpha	Blocks LPS- or cytokine-induced activation of nuclear factor kB (NFkB), which, blocks the induction of iNOS and COX-2 transcription; blocks activation of pp70s6k by all mitogens	0.408777
16	D08	(ｱ)-Verapamil hydrochloride	L-type	L-type Ca2+ channel modulator; adrenoceptor antagonist; antiarryhthmic; cardiac depressant; coronary vasodilator	1.19139
01	D09	Acetylsalicylic acid	COX-3 > COX-1 > COX-2	COX inhibitor; antithrombotic	0.610475
02	D09	N6-2-(4-Aminophenyl)ethyladenosine	A3	Potent, non-selective A3 adenosine receptor agonist	1.66604
03	D09	PK 11195	Benzodiazepine	Peripheral benzodiazepine receptor antagonist	1.51878
04	D09	Cefotaxime sodium	Cell wall synthesis	Broad spectrum third generation cephalosporin antibiotic; interferes with cell wall synthesis	2.32466
05	D09	Desipramine hydrochloride	Uptake	Antidepressant	0.653545
06	D09	5,7-Dichlorokynurenic acid	NMDA-glycine	Potent excitatory amino acid receptor antagonist; active at the strychnine-insensitive glycine binding site of the NMDA glutamate receptor	0.831145
07	D09	Fluspirilene	D2/D1	Dopamine receptor antagonist; antipsychotic	0.635013
08	D09	N-Methylhistaprodifen dioxalate salt	H1	H1 histamine receptor agonist.	0.702085
09	D09	Lomefloxacin hydrochloride	DNA Gyrase	DNA gyrase inhibitor	1.15399
10	D09	Ro 61-8048	KMO	Ro 61-8048 is an inhibitor of kynurenine 3-monooxygenase (KMO) that increases kynurenic acid levels and reduces extracellular glutamate in the brain	0.753438
11	D09	3-Nitropropionic acid		Mitochondrial inhibitor; excitotoxin shown to cause brain lesions similar to those of Huntington's disease	0.827011
12	D09	Cisplatin		Induces intrastrand DNA crosslinks; effects are regulated by kinases, phosphatases and Ca2+/calmodulin	0.778151
13	D09	Phenamil methanesulfonate	Amiloride sensitive	Irreversible inhibitor of amiloride-sensitive Na+ channels; derivative of amiloride	0.806483
14	D09	SCH-202676 hydrobromide	GPCR	Allosteric agonist and antagonist of G protein coupled receptors (GPCRs)	0.616343
15	D09	SC-51089 hydrate	E2 (EP1)	SC-51089 hydrate is a selective prostaglandin E2 (EP1) receptor antagonist	0.499797
16	D09	L-Mimosine from Koa hoale seeds		Potential inhibitor of the cell cycle giving rise to growth arrest in G1-phase. An iron chelator that inhibits DNA replication in mammalian cells. Has been shown to have apoptotic activity in xenotransplanted human pancreatic cancer	0.748839
01	D10	Acetazolamide	Carbonic anhydrase	Carbonic anhydrase inhibitor; diuretic	0.383723
02	D10	AIDA	mGluR1	Selective mGluR1 metabotropic glutamate receptor antagonist	1.04268
03	D10	L-Cycloserine	Ketosphinganine synthetase	Blocks sphingosine biosynthesis by inhibition of ketosphinganine synthetase	1.42513
04	D10	Imipenem monohydrate		broad spectrum beta-lactam antibiotic	2.76448
05	D10	(-)-alpha-Methylnorepinephrine		Active enantiomer; adrenoceptor agonist; vasoconstrictor; antihypertensive	0.736748
06	D10	SCH-28080	H+/K+-ATPase	Potent inhibitor of gastric H+ and K+-ATPase.	1.08005
07	D10	Bexarotene	RXR	Bexarotene is a highly selective retinoid X receptor (RXR) agonist	0.912343
08	D10	Ibudilast	PDE IV	Phosphodiesterase IV (PDE IV) inhibitor	0.866534
09	D10	Lidocaine N-ethyl bromide quaternary salt		Quaternary lidocaine derivative which blocks both fast, Na+-dependent action potentials and voltage-dependent, non-inactivating Na+ conductance	1.75234
10	D10	alpha,beta-Methylene adenosine 5'-triphosphate dilithium	P2X > P2Y	P2 receptor agonist that is more potent than ATP at the P2X subtype	0.872218
11	D10	7-Nitroindazole	nNOS	Selective inhibitor of brain nitric oxide synthase	1.0145
12	D10	Propafenone hydrochloride	hKv1.5	Blocks hKv1.5 and ATP-sensitive K+ channels; beta-adrenoceptor antagonist	1.05914
13	D10	Quercetin dihydrate	PDE	Mitochondrial ATPase and phosphodiesterase (PDE) inhibitor; inhibits PI3-K activity	0.573674
14	D10	Carmofur		Carmofur is a derivative of fluorouracil, an antimetabolite used as an antineoplastic agent.	0.677285
15	D10	Trazodone hydrochloride	Reuptake	Atypical antidepressant	0.398212
16	D10	AC-55649	RARbeta2	Subtype selective retinoic acid receptor beta2 (RARbeta2) agonist.	0.695262
01	D11	Indinavir sulfate salt hydrate	HIV	Indinavir sulfate is an antiviral HIV protease inhibitor	0.401612
02	D11	p-Benzoquinone	G:C site	Benzene metabolite; induces mutations in DNA at G:C base pairs; induces writhing in mice; topoisomerase II inhibitor	0.87383
03	D11	CB 1954		Prodrug activated by NAD(P)H quinone oxidoreductase-2	1.21511
04	D11	Pyrocatechol		Carcinogen; causes DNA strand breakage	3.03188
05	D11	2',3'-dideoxycytidine	Reverse Transcriptase	Nucleoside analog; reverse transcriptase inhibitor; antiviral	0.929099
06	D11	Etazolate hydrochloride	Phosphodiesterase	Phosphodiesterase inhibitor	0.757786
07	D11	Genistein	Tyrosine kinase	Cytotoxic inhibitor of tyrosine kinase and topoisomerase II kinase	1.03602
08	D11	Idarubicin		Antineoplastic	0.211917
09	D11	Loratadine	H1	H1 Histamine receptor antagonist	1.02909
10	D11	MK-912	alpha2A	Selective alpha2A adrenoreceptor agonist	0.784446
11	D11	Noscapine hydrchloride		Antitussive; naturally occurring opium alkaloid	0.982121
12	D11	Phenylephrine hydrochloride	alpha1	alpha1 Adrenoceptor agonist; mydriatic; decongestant	1.25775
13	D11	LP 12 hydrochloride hydrate	5-HT7	5-HT7 receptor agonist displaying selectivity over D2, 5-HT1A and 5-HT2A receptors	0.602816
14	D11	Succinylcholine chloride	Nicotinic	Nicotinic acetylcholine receptor antagonist.	1.12142
15	D11	Tyrphostin 23	EGFR	Protein tryrosine kinase EGFR inhibitor.	0.758635
16	D11	Zaprinast	PDE V	Selective cGMP-phosphodiesterase type V inhibitor	0.725302
01	E02	(ｱ)-Nipecotic acid	Uptake	GABA uptake inhibitor	0.396616
02	E02	(ｱ)-Atenolol	beta1	Selective beta1 adrenoceptor antagonist; antihypertensive; antianginal; antiarrhythmic	1.11157
03	E02	(ｱ)-Brompheniramine maleate	H1	H1 Histamine receptor antagonist	1.52944
04	E02	Cephalosporin C zinc salt	Cell wall synthesis	Antibiotic; interferes with cell wall synthesis	2.07157
05	E02	Ebastine	H1	Nonsedating histamine H1 receptor antagonist without cardiac side effects at 5X effective dose.	0.186759
06	E02	Diclofenac sodium	COX	Cyclooxygenase inhibitor; anti-inflammatory	0.827799
07	E02	Efaroxan hydrochloride	I1	I1 Imidazoline binding site antagonist	1.24635
08	E02	Guanabenz acetate	alpha2	Centrally acting alpha2 adrenoceptor agonist; antihypertensive	1.07885
09	E02	Isoliquiritigenin	Guanylyl cyclase	Soluble guanylyl cyclase activator and aldose reductase inhibitor	0.838271
10	E02	BW 723C86	5-HT2B	5-HT2B serotonin receptor agonist.	1.47987
11	E02	Mecamylamine hydrochloride	Nicotinic	Nicotinic acetylcholine receptor antagonist	0.812515
12	E02	SB 242084 dihydrochloride hydrate	5-HT2c	Selective 5-HT2c serotonin receptor antagonist; crosses the blood-brain barrier	0.729081
13	E02	(-)-Perillic acid	p21 Ras	Interferes with activity of p21ras and other small G proteins by inhibiting post-translational cysteine isoprenylation	0.790766
14	E02	13-cis-retinoic acid	RAR-alpha, beta	Anti-inflammatory and antitumor actions mediated through RAR-beta and RAR-alpha receptors	1.06602
15	E02	SIB 1757	mGluR5	Highly selective mGlu5 metabotropic glutamate receptor antagonist	1.10768
16	E02	PAC-1	Caspase 3	Caspase 3 activator; apoptosis inducer.	0.458037
01	E03	Atropine sulfate	Muscarinic	Muscarinic acetylcholine receptor antagonist	0.557293
02	E03	Amiodarone hydrochloride	alpha/beta	alpha and beta adrenoceptor agonist; inhibits binding of 1,4-dihydropyridine to L-type Ca2+ channels; coronary vasodilator	0.0355672
03	E03	BWB70C	5-lipoxygenase	Selective inhibitor of 5-lipoxygenase	0.758461
04	E03	GR 113808	5-HT4	5-HT4 serotonin receptor antagonist.	2.79701
05	E03	Cetirizine dihydrochloride	H1	Orally active, non-sedating, and selective H1 histamine receptor antagonist; antihistamine;.	0.434355
06	E03	3,4-Dichloroisocoumarin	Serine Protease	Serine protease inhibitor	0.356757
07	E03	(ｱ)-Epinephrine hydrochloride		Adrenoceptor agonist	0.785894
08	E03	(ｱ)-Vanillylmandelic acid		Metabolite of epinephrine	0.937041
09	E03	1-(5-Isoquinolinylsulfonyl)-2-methylpiperazine dihydrochloride	PKA / PKC	Inhibitor of cyclic nucleotide dependent protein kinase (PKA) and protein kinase C (PKC)	0.821724
10	E03	Metoclopramide hydrochloride	D2	5-HT3 Serotonin receptor antagonist; D2 dopamine receptor antagonist; anti-emetic	0.932983
11	E03	Fenobam	mGluR5	Potent, selective, noncompetitive glutamate mGluR5 receptor antagonist	0.856729
12	E03	NS 2028	Guanylate cyclase	Specific soluble guanylyl cyclase inhibitor	0.58626
13	E03	Prazosin hydrochloride	alpha1	Peripheral alpha1 adrenoceptor antagonist	0.504584
14	E03	Ro 25-6981 hydrochloride	NMDA-NR2B	NR2B-selective, NMDA glutamate receptor antagonist	0.726685
15	E03	(ｱ)-6-Chloro-PB hydrobromide	D1	D1 dopamine receptor agonist	1.22267
16	E03	D-609 potassium	PIPLC	Xanthogenate derivative with in vitro anti-tumor and anti-HIV-1 activity; inhibits phospholipase D and phosphatidylcholine phospholipase C (PIPLC)	0.648808
01	E04	Bosutinib	Src/Abl	Bosutinib (SKI-606) is an orally active; dual Src/Abl tyrosine kinase inhibitor with potent antiproliferative activity.	0.0128928
02	E04	Adenosine		Endogenous neurotransmitter and neuromodulator	1.02696
03	E04	Benzamidine hydrochloride	Peptidase	Peptidase inhibitor	1.47659
04	E04	Cephalothin sodium	Cell wall synthesis	Semi-synthetic cephalosporin antibiotic; interferes with cell wall synthesis	3.98829
05	E04	(+)-Cyclazocine		Sigma opioid receptor antagonist	1.05838
06	E04	Danazol		Anterior pituitary suppressant; weak androgen	0.408494
07	E04	Phenserine	Acetylcholinesterase	Selective, non-competitive acetylcholinesterase (AChE) inhibitor.	0.915365
08	E04	4-Imidazolemethanol hydrochloride	Histinol Dehydrogenase	Histonol dehydrogenase Inhibitor	0.801986
09	E04	Cibenzoline succinate	ATP-sensitive	Blocks ATP-sensitive K channels in heart and pancreatic cells; class IA antiarrhythmic drug.	0.915666
10	E04	CP-101537	MMP	CP-101537 is a MMP inhibitor, candidate drug for myocardial infarction therapy, and antibacterial.	0.836459
11	E04	DFB	mGluR5	Positive allosteric modulator of the mGluR5 metabotropic glutamate receptor.	1.35709
12	E04	Oxybutynin Chloride	Muscarinic	Muscarinic acetylcholine receptor antagonist	0.800878
13	E04	Picotamide	TXA2	Eicosenoid receptor antagonist; a thromboxane A2 antagonist; antiplatelet agent	0.500655
14	E04	Ritanserin	5-HT2/5-HT1C	Potent 5-HT2 serotonin receptor antagonist which passes the blood-brain barrier	0.715143
15	E04	SB 206553 hydrochloride	5-HT2C/5-HT2B	Potent 5-HT2C/5-HT2B serotonin receptor antagonist	0.907355
16	E04	Trifluperidol hydrochloride	D1/D2	Dopamine receptor antagonist; antipsychotic	0.550945
01	E05	N-Acetyl-5-hydroxytryptamine		Immediate precursor of melatonin	0.376793
02	E05	(ｱ)-p-Aminoglutethimide	P450-dependendent hydroxylation	Inhibits Cytochrome P450-dependent hydroxylation reactions that are necessary for aromatization	1.90827
03	E05	Ro 20-1724	cAMP phosphodiesterase	Potent and selective cAMP phosphodiesterase inhibitor	2.14372
04	E05	Clemizole hydrochloride	H1	H1 Histamine receptor antagonist	1.30709
05	E05	CGP 20712A methanesulfonate	beta1	Selective beta1-adrenoceptor antagonist	0.741669
06	E05	1-Deoxynojirimycin hydrochloride	alpha-glucosidase	alpha-glucosidase I-II inhibitor	0.731789
07	E05	Felbamate		Anticonvulsant; glutamate receptor antagonist	0.803526
08	E05	Lithium Chloride	Inositol monophosphatase	Anti-manic drug used in the treatment of bipolar depression; inhibitor of inositol monophosphatase	0.903674
09	E05	Indatraline hydrochloride	Reuptake	Potent inhibitor of dopamine, norepinephrine and serotonin reuptake	0.372832
10	E05	8-Methoxymethyl-3-isobutyl-1-methylxanthine	PDE I	Selective inhibitor of Ca2+-calmodulin-dependent phosphodiesterase (PDE I)	1.4141
11	E05	ZM 39923 hydrochloride	JNK-3	Janus kinase 3 (JNK-3) inhibitor.	0.955545
12	E05	Trandolapril	ACE	Angiotensin coverting enzyme (ACE) inhibitor.	0.994835
13	E05	5alpha-Pregnan-3alpha-ol-20-one	GABA-A	Positive allosteric modulator of GABA-A chloride channels	0.441061
14	E05	S(+)-Raclopride L-tartrate	D2	Selective D2 dopamine receptor antagonist	0.60157
15	E05	Tetraethylthiuram disulfide	Alcohol Dehydrogenase	Alcohol dehydrogenase inhibitor	0.752946
16	E05	5HPP-33	microtubules	5HPP-33 is a thalidomide derivative which was reported to be active as anticancer agent through stabilization of the microtubules	0.760297
01	E06	5-(N-Ethyl-N-isopropyl)amiloride	Na+/H+ Antiporter	Selective blocker of Na+/H+ antiport	0.0249799
02	E06	HEMADO	A3	A3 adenosine receptor agonist	1.89929
03	E06	PF-431396 hydrate	PYK2 and FAK	PF-431396 is a potent inhibitor of PYK2 and FAK kinases	0.961057
04	E06	(-)-Cotinine	Nicotinic	Major metabolite of nicotine in humans	2.79961
05	E06	Dobutamine hydrochloride	beta1	beta1 Adrenoceptor agonist	0.769179
06	E06	R(-)-2,10,11-Trihydroxyaporphine hybrobromide	D2	D2 dopamine receptor agonist	0.680566
07	E06	Fiduxosin hydrochloride	alpha1	alpha1-Adrenoceptor antagonist	1.35995
08	E06	Harmane	I1	I1 imidazoline binding site agonist	0.805164
09	E06	Aurothioglucose	rac1	Potent PKC iota - Par6 interaction inhibitor; Disrupts a rac1 signaling pathway required for growth of a cancer cell line.	1.33253
10	E06	MG 624	Nicotinic	Nicotinic acetylcholine receptor antagonist; selectively inhibits alpha-bungarotoxin sensitive receptors that contain the alpha7 subunit	0.553638
11	E06	Niflumic acid	COX-2	Selective prostaglandin H synthase 2 (PGHS-2) inhibitor	0.932592
12	E06	Pentamidine isethionate	NMDA	NMDA glutamate receptor antagonist; neuroprotective agent; antimicrobial agent prescribed for the treatment of AIDS-associated Pneumocystis carinii pneumonia	0.803719
13	E06	Prilocaine hydrochloride		Na+ channel blocker	0.440079
14	E06	(ｱ)-Synephrine	alpha	alpha-Adrenoceptor agonist; vasoconstrictor	0.716066
15	E06	Trequinsin hydrochloride	PDE III	Phosphodiesterase III (PDE III) inhibitor	0.885412
16	E06	SKF 95282 dimaleate	H2	H2 Histamine receptor antagonist.	0.69743
01	E07	10058-F4	c-Myc	Inhibits c-Myc-Max interaction and prevents transactivation of c-Myc target gene expression.	0.0797744
02	E07	Aminobenztropine	Muscarinic	High affinity muscarinic acetylcholine receptor ligand	0.907525
03	E07	BMY 7378 dihydrochloride	5-HT1A	Partial 5-HT1A serotonin receptor agonist; alpha1D adrenoceptor antagonist	1.19471
04	E07	(ｱ)-p-Chlorophenylalanine	Tryptophan hydroxylase	Depletes brain serotonin by irreversible inhibition of tryptophan hydroxylase.	1.99545
05	E07	1,4-Dideoxy-1,4-imino-D-arabinitol	Glycogen phosphorylase	Allosteric glycogen phosphorylase inhibitor	0.770745
06	E07	GBR-12909 dihydrochloride	Reuptake	Selective dopamine reuptake inhibitor	0.0306306
07	E07	Fusaric acid	Dopamine beta-hydroxylase	Dopamine beta-hydroxylase inhibitor; antibiotic isolated from the fungus Fusarium heterosporium	0.939798
08	E07	(+)-Hydrastine	GABA-A	Potent competitive GABA-A receptor antagonist which is more potent than bicuculline; isolated from Corydalis stricta	0.813505
09	E07	Ketoprofen	COX-1	COX-1 selective non-steroidal anti-inflammatory (NSAID) drug	0.94182
10	E07	Meloxicam sodium	COX-2	Non-steroidal anti-inflammatory drug (NSAID) that shows 300-fold selectivity for cyclooxygenase-2 (COX-2) vs. cyclooxygenase-1 (COX-1).	0.984496
11	E07	Naltrexone hydrochloride		Opioid receptor antagonist with greater potency and longer duration of action than its N-allyl congener, naloxone	1.40807
12	E07	LP44	5-HT7	A high affinity 5-HT7 receptor agonist.	0.765754
13	E07	(ｱ)-PPHT hydrochloride	D2	Potent D2 dopamine receptor agonist	0.544532
14	E07	Tetrabenazine	VMAT	Reversible type 2 vesicular monoamine transporter (VMAT) inhibitor. It depletes dopamine stores.	0.454755
15	E07	Avridine		Avridine is a potent synthetic adjuvant that can induce arthritis in most rat strains; immunomodulator and interferon-inducing.	0.651768
16	E07	(+)-Norfenfluramine hydrochloride		the major hepatic metabolite of (+)-fenfluramine and is primarily responsible for the anorexic effect, as well as side effects; (+)-norfenfluramine causes vasoconstriction and a blood pressure increase	0.653453
01	E08	Varenicline tartrate	a4ﾟ2 receptors	Varenicline tartrate is a partial a4ﾟ2 nicotinic receptor agonist and a7 full agonist. Varenicline competitively binds to a4ﾟ2 receptors and partially stimulates without creating a full nicotine effect, while simultaneoudly blocking the ability of nic...	0.539243
02	E08	Alaproclate hydrochloride	Reuptake	Potent and selective serotonin reuptake inhibitor	0.884687
03	E08	BRL 54443 maleate	5-HT1E/1F	Potent 5-HT1E/1F serotonin receptor agonist	1.6472
04	E08	N-(2-[4-(4-Chlorophenyl)piperazin-1-yl]ethyl)-3-methoxybenzamide	D4	Selective D4 dopamine receptor agonist	3.1607
05	E08	Diphenyleneiodonium chloride	eNOS	Endothelial nitric oxide synthase inhibitor	0.527175
06	E08	Nefiracetam		Pyrrolidonetype nootropic agent with various pharmacologic as well as cognition-enhancing effects.	0.864607
07	E08	Flunarizine dihydrochloride	Na+/Ca2+ channel	Ca2+/Na+ channel blocker; vasodilator	0.585894
08	E08	Serotonin hydrochloride		Endogenous neurotransmitter	0.56286
09	E08	Labetalol hydrochloride	beta	Competitive beta-adrenoceptor antagonist	0.654924
10	E08	Moxisylyte hydrochloride	alpha1	alpha1-Adrenoceptor antagonist	0.828957
11	E08	Gossypol		Natural product from cotton seeds with a variety of cell biological activities. Proapoptotic, antimalarial, PKC inhibition.	0.918096
12	E08	PRE-084	sigma1	Potent and highly selective sigma1 receptor agonist	0.863636
13	E08	Pirenperone	5-HT2	5-HT2 Serotonin receptor antagonist	0.614604
14	E08	CP-335963	aurora 2, PDGF	CP-335963 is an aurora 2 kinase inhibitor, PDGF inhibitor, and anti-proliferative	0.78578
15	E08	(6R)-5,6,7,8-Tetrahydro-L-biopterin hydrochloride	Tyrosine & tryptophan hydroxylase, NOS	Cofactor for tyrosine hydroxylase, tryptophan hydroxylase and nitric oxide synthase	0.660707
16	E08	CP-64434 hydrate	HDAC	CP-064434 is an antibiotic; anti-proliferative HDAC inhibitor.	1.20192
01	E09	Aconitine	Na+/H+ Antiporter	Neurotoxin. Activates tetrodotoxin-sensitive Na+ channels. Aconitine also blocks norepinephrine reuptake	0.432071
02	E09	Opipramol dihydrochloride	1, 2	sigma1, sigma2 receptor agonist; an antagonist at D2, 5HT2, and H1 receptors; atypical antidepressant, antipsychotic, and axiolytic.	1.21415
03	E09	Caffeic Acid	Antioxidant	Antioxidant; inhibits the synthesis of leukotrienes that are involved in immunoregulation and inflammation	1.94437
04	E09	Cilostamide	PDE III	cGMP-inhibited phosphodieserase inhibitor (PDE III)	2.58881
05	E09	N-Methyl-1-deoxynojirimycin	Glucosidase	Interferes with metabolism of N-linked glycoproteins by inhibition of glucosidase	0.622903
06	E09	N-Desmethylclozapine	5-HT2 Serotonin/M1 Muscarinic	Major metabolite of clozapine; potent 5-HT2 serotonin receptor antagonist and a ligand for the cloned 5-HT6 and 5-HT7 serotonin receptors. Also an allosteric potentiator of M1 muscarinic receptors	0.356242
07	E09	cis-(Z)-Flupenthixol dihydrochloride		Dopamine receptor antagonist; antipsychotic	0.61738
08	E09	Hexahydro-sila-difenidol hydrochloride, p-fluoro analog	M3>M1>M2	High affinity muscarinic acetylcholine receptor antagonist, but displays altered selectivity (M3 > M1 > M2)	0.957696
09	E09	Lamotrigine		Anticonvulsant	0.746464
10	E09	(S)-MAP4 hydrochloride	mGluR4,6,7	Selective mGluR4,6,7 metabotropic glutamate receptor antagonist	0.847462
11	E09	NG-Nitro-L-arginine methyl ester hydrochloride	NOS	Competitive inhibitor of nitric oxide synthase	0.720947
12	E09	Podophyllotoxin		Antineoplastic glucoside; inhibitor of microtubule assembly	1.1813
13	E09	Phenylbenzene-omega-phosphono-alpha-amino acid		Selective strychnine-sensitive glycine receptor antagonist	0.652587
14	E09	D-Serine	NMDA-Glycine	Glycine mimic active at the strychnine-insensitive glycine binding site associated with the NMDA glutamate receptor as well as the inhibitory post-synaptic glycine receptor	0.979224
15	E09	Pseudocantharidin C	PP2A	Pseudocantharidin C stimulates PP2A activity up to two-fold without influencing PP1	0.366111
16	E09	Wortmannin from Penicillium funiculosum	PI3K	Potent and specific phosphatidylinositol 3-kinase (P13-K) inhibitor	0.875813
01	E10	Arecoline hydrobromide		Acetylcholine receptor agonist	0.432716
02	E10	A-77636 hydrochloride	D1	Potent, orally active D1 dopamine receptor agonist	0.0198428
03	E10	ML-9	MLCK	Myosin light chain kinase (MLCK) inhibitor	0.312471
04	E10	Cephradine	Cell wall synthesis	Semisynthetic cephalosporin antibiotic; interferes with cell wall synthesis	2.23357
05	E10	Dilazep hydrochloride	Uptake	Adenosine uptake inhibitor	0.711698
06	E10	Venlafaxine hydrochloride	5-HT and NE	Dual serotonin and norepinephrine reuptake inhibitor. Antidepressant.	0.738481
07	E10	L-Glutamic acid hydrochloride		Endogenous excitatory amino acid neurotransmitter	1.10101
08	E10	Imidazole-4-acetic acid hydrochloride	GABA-C	Competitive antagonist at GABA-C receptors	1.10546
09	E10	4-Amidinophenylmethanesulfonyl fluoride hydrochloride	Serine protease	Irreversible inhibitor of serine proteases with lysine or arginine substrate specificities	1.39311
10	E10	Methoxamine hydrochloride	alpha1	alpha1 Adrenoceptor agonist	0.708677
11	E10	PMEG hydrate	DNA polymerase	potent inhibition of the nuclear DNA polymerases resulting in inhibition of DNA synthesis and/or DNA repair	1.11331
12	E10	5alpha-Pregnan-3alpha-ol-11,20-dione	GABA-A	Neurosteroid that acts as a positive allosteric modulator of the GABA-A receptor; anesthetic	1.2766
13	E10	Quinidine sulfate		Na+ channel blocker and Class I antiarrythmic; alkaloid isolated from the bark of the Cinchona family of South American trees	0.78258
14	E10	(-)-Sulpiride	D2	D2 dopamine receptor antagonist; antipsychotic	0.676824
15	E10	BAY 61-3606 hydrochloride hydrate	Tyrosine kinase	Spleen tyrosine kinase (Syk) inhibitor; anti-inflammatory	0.440878
16	E10	Xylazine hydrochloride	alpha2	alpha2 Adrenoceptor agonist; anesthetic	0.657479
01	E11	Aminoguanidine hemisulfate	NOS	Selective nitric oxide synthase inhibitor	0.339243
02	E11	8-Bromo-cGMP sodium		Membrane-permeable analog of cGMP	1.57544
03	E11	S-(+)-PD 123177 trifluoroacetate salt hydrate	AT2	Selective AT2 angiotensin receptor antagonist	1.5248
04	E11	Z-L-Phe chloromethyl ketone	Chymotrypsin A-gamma	Bovine chymotrypsin A-gamma inhibitor	0.0214704
05	E11	Diacylglycerol Kinase Inhibitor II	Diacylglycerol kinase	Diacylglycerol kinase inhibitor	0.842988
06	E11	7-Cyclopentyl-5-(4-phenoxy)phenyl-7H-pyrrolo[2,3-d]pyrimidin-4-ylamine	Ick	Potent and selective Ick (src family tyrosine kinase) inhibitor.	0.961905
07	E11	GW7647	PPAR-alpha	Potent agonist of peroxisome proliferator-activated alpha (PPAR-alpha)	0.872292
08	E11	Metolazone	Na+/Cl- cotransporter	Inhibitor of thiazide-sensitive Na+/Cl- cotransporter; antihypertensive; moderate loop diuretic.	0.60715
09	E11	(-)-Tetramisole hydrochloride		Inhibits multiple mammalian alkaline phosphatases	1.08754
10	E11	(ｱ)-3-(3,4-dihydroxyphenyl)-2-methyl-DL-alanine	L-aromatic amino acid decarboxylase	L-aromatic amino acid decarboxylase inhibitor; antihypertensive	0.797699
11	E11	T0070907	PPAR gamma	T0070907 is very similar in structure and activity to the PPARgamma antagonist GW9662. T0070907 is more potent and has higher selectivity for PPAR-gamma over all other subtypes (about 800-fold)	0.822421
12	E11	Perphenazine	D2	D2 dopamine receptor antagonist; sigma receptor agonist; phenothiazine antipsychotic	0.967975
13	E11	Quipazine, 6-nitro-, maleate	Reuptake	Potent and selective serotonin reuptake inhibitor	1.09037
14	E11	IMS2186	G2	IMS2186 is an anti-proliferative and anti-angiogenic. The proposed mechanism action, under investigation, is blocking the cell cycle at G2 and inhibition of the production of PGE2/TNF-a.	0.188366
15	E11	Pifithrin-mu	p53 binding	Anti-apoptotic; inhibits p53 binding to mitochodria as well as Bcl-xL and Bcl-2 proteins. Does not affect transcriptional functions of p53.	0.536367
16	E11	Zonisamide sodium		Antiepileptic; effective in various animal epilepsy models and in humans with both partial and generalized epileptic seizures	0.472592
01	F02	Azelaic acid		Antiproliferative on melonama cells; inhibits mitochondrial oxidoreductases of the respiratory chain and inhibits DNA synthesis	0.627558
02	F02	Chlormethiazole hydrochloride	GABA(A)	GABA(A) agonist; glycine receptor modulator	0.791464
03	F02	Benzamil hydrochloride	Na+/H+, Na+/Ca2+ Pump	Selective and potent blocker of Na+/H+ and Na+/Ca2+ channels	1.64998
04	F02	CGP-74514A hydrochloride	Cdk1	Cdk1 inhibitor	0.0435914
05	F02	CP-91149	glycogen phosphorylase	CP-91149 is a selective glycogen phosphorylase inhibitor.	0.721315
06	F02	DL-erythro-Dihydrosphingosine	PKC / PLA2 / PLD	Protein kinase C, phospholipase A2, and phospholipase D inhibitor	0.695238
07	F02	Ellipticine	CYP1A1 / TopoII	Cytochrome P450 (CYP1A1)and DNA topoisomerase II inhibitor	14.2413
08	F02	JFD00244	SIRT	A SIRT (sirtuin, human silent information regulator) inhibitor.	0.965442
09	F02	(ｱ)-Ibuprofen	COX	Anti-inflammatory and analgesic; non-selective COX inhibitor	0.66293
10	F02	Levallorphan tartrate		Opioid receptor antagonist.	0.765941
11	F02	Methapyrilene hydrochloride	H1	H1 Histamine receptor antagonist	0.552066
12	F02	Naltriben methanesulfonate	delta2	Highly selective delta2 opioid receptor antagonist	0.807076
13	F02	Pyrazinecarboxamide		Antibiotic; tuberculostatic	0.741323
14	F02	Rutaecarpine		Delayed rectifier K+ channel blocker; inhibits platelet aggregation; vasoldilator	0.493536
15	F02	SIB 1893	mGluR5	Selective and noncompetitive antagonist of mGlu5 metabotropic glutamate receptor	1.11703
16	F02	Bropirimine		Bropirimine is an immunostimulating agent	0.665221
01	F03	Atropine methyl nitrate	Muscarinic	Muscarinic acetylcholine receptor antagonist	0.378405
02	F03	4-(2-Aminoethyl)benzenesulfonyl fluoride hydrochloride	Serine Protease	Irreversible serine protease inhibitor	0.972295
03	F03	5-Bromo-2'-deoxyuridine		Thymidine analog; incorporated into DNA during S-phase of cell cycle	3.38989
04	F03	Carbamazepine		Analgesic; anticonvulsant	1.86077
05	F03	(ｱ)-CGP-12177A hydrochloride	beta	Mixed beta adrenoceptor agonist/antagonist	0.689555
06	F03	DBO-83	Nicotinic	Nicotinic acetylcholine receptor agonist	0.99897
07	F03	Ethosuximide		Inhibits voltage-gated sodium channels; used for the treatment of absence-type seizures	0.866499
08	F03	6-Hydroxymelatonin		Melatonin metabolite with agonist activity	0.823237
09	F03	Indomethacin	COX	Anti-inflammatory; antipyretic and analgesic; blocks prostaglandin biosynthesis by inhibiting prostaglandin cyclooxygenase	0.757406
10	F03	R(-)-Me5		Potent sodium channel antagonist	0.856714
11	F03	(ｱ)-Muscarine chloride	Muscarinic	Muscarinic acetylcholine receptor agonist	0.616574
12	F03	(ｱ)-Octopamine hydrochloride	alpha	Neurotransmitter	0.773244
13	F03	Phloretin	L-Type	Blocks L-type Ca2+ channels	0.771447
14	F03	Phosphoramidon disodium	Endopeptidase	Inhibitor of mammalian enkephalinase and some metallo-endopeptidases; potent inhibitor of thermolysin and other bacterial metallo-endopeptidases	0.68144
15	F03	L-Beta-threo-benzyl-aspartate	EAAT3	Preferential EAAT3 excitatory amino acid transporter inhibitor.	1.13816
16	F03	Thioridazine hydrochloride	D1/D2	Dopamine receptor antagonist; Ca2+ channel antagonist; antipsychotic	0.511923
01	F04	(ｱ)-Norepinephrine (+)bitartrate		Adrenergic neurotransmitter	0.799517
02	F04	L-Aspartic acid		Endogenous excitatory amino acid neurotransmitter	1.5863
03	F04	Betamethasone	Glucocorticoid	SAID (steroidal anti-inflammatory drug); glucocorticoid	1.89893
04	F04	Cimetidine	H2	H2 Histamine receptor antagonist; anti-ulcer agent	4.29538
05	F04	Capsazepine		Synthetic analog of capsaicin that acts as a specific vanilloid receptor antagonist	0.696712
06	F04	N,N-Dihexyl-2-(4-fluorophenyl)indole-3-acetamide	Mitochondria	High affinity ligand for glial mitochondrial benzodiazepine receptors	0.853539
07	F04	N-Methyl-beta-carboline-3-carboxamide	GABA-A	GABA-A receptor antagonist	1.11033
08	F04	Hexamethonium dichloride	Nicotinic	Nicotinic acetylcholine receptor antagonist	1.48044
09	F04	Ivermectin	alpha7 nACh	Positive allosteric modulator of alpha7 neuronal nicotinic acetylcholine receptor; also modulates glutamate-GABA-activated chloride channels	0.248465
10	F04	BIO	GSK-3alpha/beta	Potent, selective, reversible, and ATP-competitive glycogen synthase kinase 3alpha/beta (GSK-3alpha/beta) inhibitor.	0.228307
11	F04	L-alpha-Methyl DOPA	Aromatic amino acid decarboxylase	L-aromatic amino acid decarboxylase inhibitor; antihypertensive	0.845615
12	F04	Oxiracetam		Nootropic agent, improves learning and memory, and prevents impairment of cognitive functions	0.732955
13	F04	Tranylcypromine hydrochloride	MAO	MAO inhibitor; antidepressant	0.619843
14	F04	Rauwolscine hydrochloride	alpha2	alpha2 Adrenoceptor antagonist	1.24331
15	F04	Granisetron hydrochloride	5-HT3	serotonin 5-HT3 receptor antagonist and antiemetic	0.663145
16	F04	3-Tropanyl-indole-3-carboxylate hydrochloride	5-HT3	Selective 5-HT3 serotonin receptor antagonist	0.758749
01	F05	Aurintricarboxylic acid	TopoII	DNA topoisomerase II inhibitor	0.830782
02	F05	(ｱ)-HA-966	NMDA-glycine	NMDA glutamate receptor antagonist which appears to act by competing with glycine at the glycine modulation site of the NMDA glutamate receptor	0.790341
03	F05	Bestatin hydrochloride	Aminopeptidase	Aminopeptidase inhibitor	3.12796
04	F05	2-Chloroadenosine	A1 > A2	Adenosine receptor agonist with selectivity for A1 over A2	1.66428
05	F05	(2S,1'S,2'S)-2-(carboxycyclopropyl)glycine	mGluR2	Potent group II metabotropic glutamate receptor agonist	0.752404
06	F05	L-3,4-Dihydroxyphenylalanine		Precursor to dopamine; antiparkinsonian agent	0.739511
07	F05	Fusidic acid sodium		Inhibits protein synthesis in prokaryotes	0.658438
08	F05	Hydrochlorothiazide	Carbonic anhydrase	Carbonic anhydrase inhibitor; diuretic	1.22443
09	F05	Iofetamine hydrochloride		Reference standard; radio-iodinated iofetamine is used to image brain blood flow	1.12357
10	F05	MK-886		Potent and specific inhibitor of leukotriene biosynthesis	0.691423
11	F05	3-Morpholinosydnonimine hydrochloride		Nitric oxide donor	0.681082
12	F05	SB 216763	GSK-3	Potent, selective, cell permeable inhibitor of glycogen synthetase kinase-3 (GSK-3).	1.14411
13	F05	Propantheline bromide	Muscarinic	Muscarinic acetylcholine receptor antagonist; antispasmodic	0.722331
14	F05	Sobuzoxane	Topo II	DNA topoisomerase II inhibitor; induces apoptosis.	0.695753
15	F05	TCPOBOP	CAR	Constitutive androstane receptor (CAR) agonist; most potent known member of the phenobarbital-like class of CYP-inducing agents	0.908574
16	F05	CIQ	NR2C/NR2D	CIQ is positive allosteric modulator of NR2C/NR2D subunit containing NMDA receptors.	0.601115
01	F06	3-Aminopropionitrile fumarate	CYP450	Transformed to cyanide by cytochrome P450 in liver	0.59855
02	F06	8-(p-Sulfophenyl)theophylline	A1 > A2	Adenosine receptor antagonist with selectivity for A1 over A2	0.619244
03	F06	Bromoacetyl alprenolol menthane	beta	Alkylating beta adrenoceptor antagonist	0.0463607
04	F06	DMH4	VEGF	DMH4 is a potent VEGF inhibitor and an angiogenesis inhbitor	0.925179
05	F06	Dihydrokainic acid	Kainate	Non-transportable glutamate analog that blocks glutamate receptors	1.11877
06	F06	R(-)-2,10,11-Trihydroxy-N-propylnoraporphine hydrobromide	D2	Potent and selective D2 dopamine receptor agonist	0.649421
07	F06	Furosemide	Na+,K+,Cl- cotransport	Inhibits Na+, K+ and Cl- cotransport	0.820403
08	F06	JS-K		Nitric oxide donor; antiproliferative	1.33208
09	F06	3-(1H-Imidazol-4-yl)propyl di(p-fluorophenyl)methyl ether hydrochloride	H3	H3 Histamine receptor antagonist	0.841473
10	F06	N-Methyl-D-aspartic acid	NMDA	NMDA glutamate receptor agonist	0.733183
11	F06	Nimesulide	COX-2	Highly selective COX-2 inhibitor	1.06282
12	F06	TBB	Casein kinase 2	Highly selective, ATP/GTP-competitive inhibitor of casein kinase 2 (CK2).	0.83626
13	F06	Triflusal	COX-1	Triflusal is an anti-inflammatory antithrombotic platelet aggregation inhibitor with a 3-fold mechanism of action	0.586117
14	F06	Sulfaphenazole	Cytochrome P4502C	Antibacterial; inhibitor of cytochrome P4502C enzymes	0.440443
15	F06	Tyrphostin AG 879	TrkA	Tyrosine kinase nerve growth factor receptor (TrkA) inhibitor; inhibits 140 trk protooncogene and HER-2	0.430719
16	F06	4-Imidazoleacrylic acid	Histidine ammonia-lyase/ decarboxylase	Histidine ammonia-lyase and decarboxylase inhibitor	0.371013
01	F07	1-Aminobenzotriazole	CYP450, chloroperoxidase	Cytochrome P450 and chloroperoxidase inhibitor	0.650121
02	F07	Arecaidine propargyl ester hydrobromide	M2	Potent muscarinic acetylcholine receptor agonist exhibiting a slight selectivity for M2 receptors	0.71696
03	F07	R(+)-6-Bromo-APB hydrobromide	D1/D5	D1 Dopamine receptor agonist	0.160408
04	F07	Chloroquine diphosphate	DNA	Antimalarial; anti-amoebic; anti-inflammatory; binds strongly to double-stranded DNA	2.40143
05	F07	KRM-III		KRM-III is an inhibitor of T cell antigen receptor (TCR), an inhibitor of phorbol myristate acetate (PMA) /ionomycin-induced nuclear factor of activated T cells (NFAT) activation and T cell proliferation.	0.849474
06	F07	R(+)-SCH-23390 hydrochloride	D1	Selective D1 dopamine receptor antagonist	0.590991
07	F07	5-Fluorouracil	Thymidylate synthetase	Thymidylate synthetase inhibitor; leads to accumulation of cells in S phase	0.824181
08	F07	(ｱ)-7-Hydroxy-DPAT hydrobromide	D3	Selective D3 dopamine receptor agonist	1.09076
09	F07	K 185		Melatonin receptor antagonist	0.89992
10	F07	Morin	Antioxidant	Flavonoid with anti-oxidant properties; oxyradical scavenger	0.628407
11	F07	S-Nitroso-N-acetylpenicillamine		Nitric oxide donor; activates soluble guanylyl cyclase	1.17855
12	F07	Pentoxifylline	PDE	Inhibits synthesis of tumor necrosis factor alpha (TNF-alpha); phosphodiesterase inhibitor	1.13171
13	F07	BMS-193885	Y1	BMS-193885 is a potent, selective Y1 antagonist that is active in both acute and chronic animal models of food intake	0.582187
14	F07	Semicarbazide hydrochloride	MAO	Monoamine oxidase (MAO) inhibitor	0.565559
15	F07	TTNPB	RAR-alpha, beta, gamma	Selective and highly potent retinoic acid analog with affinity for retinoic acid receptors (RAR) alpha, beta, and gamma	1.03088
16	F07	Wiskostatin	N-WASP	Wiskostatin is a selective inhibitor of N-WASP, a ubiquitously expressed member of the Wiskott-Aldrich Syndrome protein (WASp) family that regulates actin polymerization	0.590895
01	F08	Sandoz 58-035	ACAT	Acyl-CoA:cholesterol acyltransferase (ACAT) inhibitor	0.429976
02	F08	Psora-4	Kv1.3	Potent Kv1.3 potassium channel inhibitor.	0.973044
03	F08	Biperiden hydrochloride	muscarinic	Non-selective muscarinic acetylcholine receptor antagonist; antiparkinsonian	0.886416
04	F08	Cystamine dihydrochloride	Transglutaminase	Transglutaminase inhibitor; substrate analog	2.50488
05	F08	Diphenhydramine hydrochloride	H1	H1 Histamine receptor antagonist	0.53053
06	F08	R(+)-Butylindazone	K+/Cl- transport	Potent [K+, Cl-]-cotransport inhibitor that shows no side effects on the bumetanimide-sensitive [Na+, K+, Cl-]-cotransport system	1.113
07	F08	5-fluoro-5'-deoxyuridine		DNA synthesis inhibitor; antiproliferative	0.74131
08	F08	L-165,041	PPAR-gamma	Peroxisome proliferator-activated receptor (PPAR) gamma agonist.	1.2578
09	F08	L-162,313	AT1	Non-peptide AT1 angiotensin II receptor agonist	0.784628
10	F08	S-Methyl-L-thiocitrulline acetate	NOS	Potent inhibitor of NOS; more potent than L-thiocitrulline	0.63941
11	F08	5-Nitro-2-(3-phenylpropylamino)benzoic acid		Potent Cl- channel blocker	0.678666
12	F08	MTEP hydrochloride	mGluR5	MTEP is a potent and highly selective antagonist for mGluR5.	1.15083
13	F08	IC 261	CK-1delta/epsilon	Casein kinase-1 (CK-1delta/epsilon) inhibitor.	0.871316
14	F08	SC 19220	EP1	EP1 Prostanoid receptor antagonist	0.433056
15	F08	cDPCP	DNA-N7 of guanosine	cDPCP is a tumor cell permeable, potent platinum-based antineoplastic agent.	0.342137
16	F08	Vinpocetine	PDE I	Ca2+ /calmodulin-dependent phosphodiesterase1 (PDE1) inhibitor.	0.647259
01	F09	Acetylthiocholine chloride	Nicotinic	Nicotinic acetylcholine receptor agonist; acetylcholinesterase substrate	0.590008
02	F09	gamma-Acetylinic GABA	GABA transaminase	GABA transaminase (GABA-T) inhibitor	1.00112
03	F09	Cilostazol	PDE III	Specific type III phosphodiesterase (PDE) inhibitor	1.85165
04	F09	Chelidamic acid	L-glutamic decarboxylase	L-glutamic decarboxylase inhibitor	5.40338
05	F09	5,5-Diphenylhydantoin		Anticonvulsant; appears to stabilize excitable membranes perhaps through effects on Na+, K+, and Ca2+ channels	0.453813
06	F09	1,10-Diaminodecane	NMDA-polyamine	Inverse agonist at the polyamine recognition site of the NMDA glutamate receptors	0.756242
07	F09	Furafylline	P450IA2	Cytochrome P4501A2 inhibitor	0.970277
08	F09	Histamine, R(-)-alpha-methyl-, dihydrochloride	H3	Potent, selective H3 histamine receptor agonist which crosses the blood-brain barrier; inhibits histamine synthesis and release	0.785899
09	F09	alpha-Lobeline hydrochloride	Nicotinic	Neuronal nicotinic acetylcholine receptor agonist	0.546037
10	F09	(ｱ)-Methoxyverapamil hydrochloride	L-type	L-type Ca2+ channel antagonist	0.753438
11	F09	(ｱ)-Normetanephrine hydrochloride	Norepinephrine	Norepinephrine metabolite	0.621648
12	F09	NU2058	Cdk2	Selective cyclin-dependent kinase-2 (CDK2) inhibitor.	1.1906
13	F09	Bay 11-7082	IKB-alpha	Inhibitor of cytokine-induced IKB-alpha phosphorylation	0.225933
14	F09	Albuterol hemisulfate	beta2	beta Adrenoceptor agonist	1.00369
15	F09	PD-166866	FGF-1	PD-166866 is a selective inhibitor of the FGF-1 receptor tyrosine kinase (FGFR1) with IC50 = 55 nM, and no effect on c-Src, PDGFR-b, EGFR or insulin receptor tyrosine kinases or MEK, PKC, and CDK4.	0.385209
16	F09	ICI 63,137	PDE4	Phosphodiesterase IV (PDE 4) inhibitor	0.439145
01	F10	A-315456	alpha1D	Selective alpha 1D-adrenoceptor antagonist	0.506205
02	F10	ATPA	Kainate	Selective kainate glutamate receptor agonist	0.955822
03	F10	(+)-Catechin Hydrate	Antioxidant	Antioxidant; free radical scavenger	1.79833
04	F10	Artemether		Artemether is a methyl ether derivative of artemisinin. It is used against multi-drug resistant strains of falciparum malaria.	2.32596
05	F10	Ganaxolone	GABA-A	Positive allosteric modulator of GABA-A receptors	0.662939
06	F10	Vanillic acid diethylamide		CNS and respiratory stimulant	1.08829
07	F10	Ganciclovir	G2-M checkpoint	Pro-drug nucleoside analog; upon thymidine kinase expression,converted to a phosphorylated active analog and incorporated into DNA, causing death of the malignant dividing cell	1.08111
08	F10	CPNQ		Prevents huntingtin-mediated proteosome dysfunction and reduces alpha-synuclein-mediated toxicity; promotes inclusion formation in cellular models of Huntington's and Parkinson's disease.	0.702681
09	F10	LE 300	D1	Potent, selective D1 dopamine receptor antagonist	1.12757
10	F10	Mitoxantrone		DNA synthesis inhibitor	0.283571
11	F10	CI-976	ACAT	Potent and selective acyl coenzyme A: cholesterol acyltransferase inhibitor.	0.862769
12	F10	PNU-282987	Nicotinic alpha7	Selective alpha7 nicotinic acetylcholine receptor (nAChR) agonist.	0.744835
13	F10	SMER28	Autophagy	Small molecule modulator of mammalian autophagy.	0.784545
14	F10	Tegafur		Tegafur is a pro-drug of 5-fluorouracil, an antimetabolite used as an antineoplastic agent	1.09649
15	F10	Triamcinolone	Glucocorticoid	Synthetic glucocorticoid agonist; inducer of gene expression and apoptosis	0.526209
16	F10	SCH 58261	alpha2A	A2A adenosine receptor antagonist.	0.560235
01	F11	Agmatine sulfate		Endogenous agonist at imidazoline receptors; may act as a neurotransmitter	0.500403
02	F11	TBBz	CK2	Cell-permeable casein kinase 2 (CK2) inhibitor.	0.354549
03	F11	Corticosterone	Glucocorticoid	Glucocorticoid secreted by the adrenal cortex; activates both mineralcorticoid and glucocorticoid receptors	0.937877
04	F11	Argatroban monohydrate	Thrombin	Argatroban is a potent, seletive, univalent direct inhibitor of thrombin	2.99545
05	F11	Cambinol	SIRT1/2	Sirtuin (Human Silent Information Regulator) Type 1/2 Inhibitor.	0.658689
06	F11	Emetine dihydrochloride hydrate		Apoptosis inducer; RNA-Protein translation inhibitor	0.153153
07	F11	NS5806	Kv4.3	NS5806 increases peak current amplitude of the potassium channel Kv4.3	1.21411
08	F11	GR 55562 dihydrobromide	5-HT1B/1D	Selective 5-HT1B/1D serotonin receptor antagonist.	0.836743
09	F11	L-655,708	GABA-A	Selective ligand for the benzodiazepine site of GABA-A receptors which contain the alpha5 subunit	1.08567
10	F11	MRS 2159	P2X1	P2X1 receptor antagonist	0.710678
11	F11	Naltrindole hydrochloride	delta	Highly selective, non-peptide delta opioid receptor antagonist that is active when administered peripherally	0.766369
12	F11	Pentylenetetrazole	CNS	Non-specific CNS stimulant; convulsant	0.901085
13	F11	Quinelorane dihydrochloride	D2	D2 Dopamine receptor agonist; 2-aminopyridine analog of Quinpirole	0.607073
14	F11	ANA-12	TrkB	ANA-12 is a TrkB ligand that prevents activation of the receptor by BDNF with a high potency	0.835642
15	F11	Na-p-Tosyl-L-lysine chloromethyl ketone hydrochloride	Adenylyl cyclase	Adenylyl cyclase inhibitor; blocks the LPS- or cytokine-induced activation of nuclear factor kB (NFkB)	0.539618
16	F11	Caroverine hydrochloride	NMDA/AMPA	Nonselective NMDA and AMPA glutamate receptor antagonist.	0.442552
01	G02	Tryptamine hydrochloride		Serotonin receptor ligand	0.760838
02	G02	L-allylglycine	Glutamic acid decarboxylase	Glutamic acid decarboxylase inhibitor	1.70947
03	G02	L-Buthionine-sulfoximine		Glutathione synthesis inhibitor	2.0357
04	G02	Cyproterone acetate	Androgen	Androgen antagonist; synthetic steroid	0.262199
05	G02	8-Cyclopentyl-1,3-dipropylxanthine	A1	Selective A1 adenosine receptor antagonist	0.651308
06	G02	R-(-)-Desmethyldeprenyl hydrochloride	MAO-B	MAO-B inhibitor; metabolite of L-deprenyl	0.743372
07	G02	RepSox		RepSox Inhibits TGF-beta receptor signaling. Retroviral transduction of Sox2, Oct4, and Klf4 genes results in direct reprogramming of somatic cells into induced pluripotent stem cells (iPSCs). RepSox Inhibits TGF-beta receptor signaling. Retrovira...	0.509068
08	G02	Glipizide	ATP-sensitive	ATP-dependent K+ channel blocker	0.89851
09	G02	Mifamurtide		Mifamurtide (Muramyl tripeptide phosphatidylethanolamine; MTP-cephalin; MTP-PE) is a synthetic, lipophilic analog of muramyl dipeptide	0.756338
10	G02	Nitisinone	4-Hydroxyphenylpyruvate oxidase	Nitrisinone is a competitive inhibitor that reversibly inhibits 4-Hydroxyphenylpyruvate oxidase (dioxygenase).	0.476619
11	G02	Memantine hydrochloride	NMDA	Antagonist of NMDA glutamate receptors; stimulates dopamine release	0.757188
12	G02	Naftopidil dihydrochloride	alpha1	alpha1 Adrenoceptor antagonist; antihypertensive	0.832903
13	G02	Primidone		Anticonvulsant	0.629011
14	G02	Ropinirole hydrochloride	D3	Agonist at the D2 and D3 dopamine receptor subtypes, binding with higher affinity to D3 than to D2 or D4	0.76362
15	G02	1-(1-Naphthyl)piperazine hydrochloride	5-HT2	5-HT2 serotonin receptor antagonist	0.955303
16	G02	Tyrphostin AG 538	Pin-1	Insulin growth factor 1 (IGF-1) receptor protein tyrosine kinase inhibitor	0.648498
01	G03	Arcaine sulfate	NMDA-Polyamine	Potent competitive antagonist of the polyamine site on the NMDA glutmate receptor	0.38469
02	G03	Ancitabine hydrochloride		Antineoplastic	0.994384
03	G03	Bepridil hydrochloride		Non-selective Ca2+ channel blocker which stimulates the binding of 1,4-dihydropyridine-based drugs to Ca2+ channels; anti-anginal	1.54149
04	G03	Captopril	ACE	Angiotensin-converting enzyme (ACE) inhibitor; antihypertensive	2.35394
05	G03	S-(-)-Carbidopa	L-aromatic amino acid decarboxylase	Peripherally active L-aromatic amino acid decarboxylase inhibitor; used in combination with levodopa for the treatment of Parkinson's Disease.	1.12838
06	G03	7,7-Dimethyl-(5Z,8Z)-eicosadienoic acid	PLA2 / Lipoxygenase	Phospholipase A2 and lipoxygenase inhibitor	0.885457
07	G03	JX401	p38a MAPK	Potent, non-cytotoxic, membrane permeable p38a MAPK inhibitor.	0.517632
08	G03	Hexamethonium bromide	Nicotinic	Blocks nicotinic acetylcholine receptors at autonomic ganglia	1.10685
09	G03	Imipramine hydrochloride	Reuptake	Tricyclic antidepressant; blocks reuptake of serotonin and norepinephrine	0.543368
10	G03	Dihydrocapsaicin		Capsaicin analog	0.610903
11	G03	Methoctramine tetrahydrochloride	M2	Selective M2 muscarinic acetylcholine receptor antagonist	0.681082
12	G03	N-Oleoylethanolamine	Ceramidase	Ceramidase inhibitor; inhibits sphingolipid signaling pathway	0.596591
13	G03	Pargyline hydrochloride	MAO-B	MAO inhibitor, relatively selective for MAO-B	0.765553
14	G03	BIA 2-093		Blocker of voltage-gated sodium channels; significantly blocks excitatory amino acid (glutamate and aspartate) release.	0.493075
15	G03	Suramin sodium salt	P2X, P2Y	P2X and P2Y receptor antagonist; antiparasitic; anti-tumor agent	0.557497
16	G03	Thapsigargin		Potent, cell-permeable, IP3-independent intracellular calcium releaser	0.272221
01	G04	4-Amino-1,8-naphthalimide	PARP	Poly(ADP-ribose) polymerase (PARP) inhibitor	1.27575
02	G04	Astaxanthin	Antioxidant	Potent antioxidant	1.5234
03	G04	Buspirone hydrochloride	5-HT1A	5-HT1A Serotonin receptor agonist; non-benzodiazepine anxiolytic	1.31247
04	G04	Cyclobenzaprine hydrochloride	5-HT2	5-HT2 serotonin receptor antagonist	1.91347
05	G04	Chlormezanone	Muscle relaxant	Anxiolytic; muscle relaxant	1.14605
06	G04	Donitriptan monohydrochloride	5-HT1B/1D	Donitriptan is a potent, selective 5-HT1B/1D agonist.	0.875933
07	G04	DPO-1	Ikur and Kv1.5	Blocker of the IKur ultrarapid delayed rectifier current and Kv1.5 potassium channel.	0.607809
08	G04	Bendamustine hydrochloride		DNA-alkylator with a distinct pattern of activity. Bendamustine activates DNA-damage stress response and apoptosis; inhibits mitotic checkpoints; and induces mitotic catastrophe. DNA-alkylator with a distinct pattern of activity. Bendamustine activ...	0.835353
09	G04	Imiloxan hydrochloride	alpha2B	Selective alpha2B-adrenoceptor antagonist	0.623699
10	G04	MRS 1523	A3	Selective A3 adenosine receptor antagonist in rat	0.4006
11	G04	Methysergide maleate		Serotonin receptor antagonist; antimigraine	0.846581
12	G04	Ouabain	Na+/K+ ATPase	Blocks movement of the H5 and H6 transmembrane domains of Na+-K+ ATPases	0.0872934
13	G04	(S)-Propranolol hydrochloride	beta	Active beta-adrenoceptor receptor blocking enantiomer; 5-HT1 serotonin receptor antagonist	0.634578
14	G04	Ibandronate sodium	Farnesyl diphosphate synthase	Farnesyl diphosphate synthase inhibitor; inhibits bone resorption.	0.546168
15	G04	L-Tryptophan		Antidepressant; precursor of serotonin	1.29216
16	G04	XCT790	ERRalpha	Potent and selective estrogen-related receptor alpha (ERRalpha) inverse agonist.	0.416538
01	G05	(ｱ)-2-Amino-4-phosphonobutyric acid	NMDA	NMDA glutamate receptor antagonist	0.919903
02	G05	Lercanidipine hydrochloride hemihydrate	Cav1.2b	L-type (Cav1.2b) vascular calcium channel antagonist	0.52939
03	G05	Alfuzosin hydrochloride		alpha-adrenergic blocker used to treat benign prostatic hyperplasia (BPH)	2.01901
04	G05	Bethanechol chloride	Muscarinic	Muscarinic acetylcholine receptor agonist; resistant to acetylcholinesterase and non-specific cholinesterases	2.39102
05	G05	CNQX disodium	AMPA/Kainate	Potent, competitive AMPA/kainate glutamate receptor antagonist	0.516887
06	G05	Dipyridamole		Coronary vasodilator; adenosine transport inhibitor	0.649421
07	G05	Fenoterol hydrobromide	beta2	Beta2-adrenoceptor agonist; bronchodilator	0.807557
08	G05	Valganciclovir hydrochloride hydrate	DNA Polymerase	Valganciclovir hydrochloride hydrate is an antiviral used to treat cytomegalovirus infection	0.678451
09	G05	ICI 204,448 hydrochloride	kappa	kappa Opioid receptor agonist that does not cross the blood brain barrier	0.634374
10	G05	Mexiletene hydrochloride		Sodium channel blocker	0.727932
11	G05	PF-573228		PF-573228 is a focal adhesion kinase (FAK) inhibitor; Non-receptor tyrosine kinase inhibitor	1.12926
12	G05	Oxaprozin		Non-steroidal anti-inflammatory drug (NSAID)	0.934659
13	G05	K114		A fluorescent, amyloid-specific dye, an analogue of Congo Red and BSB that recognizes amyloid lesions and allows the quantitative monitoring of the formation of amyloid fibrils assembled from the Aﾟ peptide, a-synuclein, and tau.	1.01965
14	G05	Rilmenidine hemifumarate	I1	Selective I1 imidazoline receptor agonist.	0.451524
15	G05	Tetraisopropyl pyrophosphoramide	Butyrylcholinesterase	Selective inhibitor of butyrylcholinesterase	0.948395
16	G05	TPMPA	GABA-C	Selective GABA-C receptor antagonist	0.745122
01	G06	Apigenin		Arrests cell cycle at G2/M phase	0.212571
02	G06	1,3-Dipropyl-8-p-sulfophenylxanthine	A1 > A2	Adenosine receptor antagonist with slight selectivity for A1 over A2	1.06739
03	G06	Benoxathian hydrochloride	alpha1	Selective alpha1 adrenoceptor antagonist	0.363931
04	G06	7-Chloro-4-hydroxy-2-phenyl-1,8-naphthyridine	A1	A1 adenosine receptor antagonist	2.13012
05	G06	Decamethonium dibromide	Nicotinic	Nicotinic acetylcholine receptor partial agonist; depolarizing neuromuscular blocker	0.957951
06	G06	Dipropyldopamine hydrobromide		Dopamine receptor agonist	0.724582
07	G06	p-Fluoro-L-phenylalanine	Tyrosine Hydroxylase	Substrate for tyrosine hydroxylase; arrests cells at G2	0.563224
08	G06	Retinoic acid p-hydroxyanilide		Vitamin A acid analog with antiproliferative activity in cultured human breast cancer cells	0.936643
09	G06	Isonipecotic acid	GABA-A	GABA-A receptor agonist	0.988257
10	G06	alpha-Methyl-DL-tyrosine methyl ester hydrochloride	Tyrosine hydroxylase	Tyrosine hydroxylase inhibitor	0.946237
11	G06	Nialamide	MAO	Monoamine oxidase inhibitor	0.858903
12	G06	Parthenolide		Inhibits serotonin release from platelets; inhibits production of leukotriene B4 and thromboxane B2	0.4672
13	G06	Ziprasidone hydrochloride monohydrate		Atypical antipsychotic; FDA approved for the treatment of schizophrenia.	0.887033
14	G06	N2-Ethyl-2'-deoxyguanosine		N2-Et-dG, an adduct between DNA and the first metabolite of ethanol (acetaldehyde), strongly blocks transcription by RNA polymerases (RNAPs), including mammalian RNAPII and yeast RNAPII, E. coli RNAP, as well as T7 RNAP	0.767775
15	G06	Tetraethylammonium chloride	Nicotinic	Nicotinic acetylcholine receptor antagonist; K+ channel blocker	0.577001
16	G06	Urapidil hydrochloride	alpha1	alpha1 Adrenoceptor antagonist and 5-HT1A serotonin receptor partial agonist; antihypertensive	0.597708
01	G07	3-Amino-1-propanesulfonic acid sodium	GABA-A	GABA-A receptor agonist	0.76664
02	G07	Indirubin-3'-oxime	CDK	Cyclin-dependent kinase inhibitor; ATP competitive; antiproliferative	0.0797454
03	G07	BTCP hydrochloride	Reuptake	Selective blocker of dopamine reuptake	0.172462
04	G07	Clofibrate	Lipoprotein lipase	Antihyperlipoproteinemic; increases lipoprotein lipase activity, thus enhancing the rate of intravascular catabolism of ULDL to IDL and LDL	1.72934
05	G07	D-ribofuranosylbenzimidazole		Inhibitor of RNA synthesis; chain terminator	0.919481
06	G07	Naratriptan hydrochloride	5-HT1B/1D	Naratriptan hydrochloride is a Serotonin 5-HT1B/1D receptor agonist	0.638353
07	G07	Esomeprazole magnesium dihydrate		Esomeprazole magnesium dihydrate is a leading proton pump inhibitor.	0.511587
08	G07	SR 142948A	Neurotensin	SR 142948A is a non-peptide Neurotensin receptor antagonist	0.957299
09	G07	Ketotifen fumarate	H1	H1 Histamine receptor antagonist	0.457166
10	G07	Minoxidil	ATP sensitive	K+ channel activator; antihypertensive	0.586647
11	G07	Niclosamide	Protonophore	Protonophoric anthelmintic; uncouples oxidative phosphorylation	0.112104
12	G07	Pimozide	D2	Ca2+ channel antagonist; antipsychotic; D2 dopamine receptor antagonist	0.450155
13	G07	Bicalutamide (CDX)	AR	A non-steroidal Androgen Receptor (AR) antagonist and a pure antiandrogen.	0.692862
14	G07	(-)-Scopolamine methyl nitrate	Muscarinic	Competitive muscarinic acetylcholine receptor antagonist	0.679132
15	G07	SC-51322	E2 (EP1)	SC-51322 is a selective prostglandin E2 (EP1) receptor antagonist	0.54937
16	G07	(-)-trans-(1S,2S)-U-50488 hydrochloride	kappa	Potent kappa opioid receptor agonist; more potent enantiomer of (ｱ)-trans-U-50488	0.60638
01	G08	(ｱ)-2-Amino-3-phosphonopropionic acid	NMDA	NMDA glutamate receptor antagonist	0.622724
02	G08	SB 200646 hydrochloride	5-HT2C/2B	5-HT 2C/2B serotonin receptor antagonist.	2.49382
03	G08	Rhodblock 6	Rho	Rhodblock 6 is an inhibitor of the Rho Kinase pathway.	0.808067
04	G08	Clomipramine hydrochloride	Reuptake	Serotonin reuptake inhibitor; antidepressant	0.0468445
05	G08	2,3-Butanedione	Myosin ATPase	Reversible myosin ATPase inhibitor	0.755088
06	G08	Eliprodil	NMDA-polyamine	NR2B selective NMDA receptor antagonist (polyamine site); potential clinical use to treat both acute and chronic pain.	0.516602
07	G08	Flupirtine maleate	NMDA	NMDA glutamate receptor antagonist; centrally acting analgesic	0.955416
08	G08	5-Hydroxy-L-tryptophan		Serotonin precursor; antidepressant; anti-epileptic	0.996226
09	G08	CyPPA	SK3 and SK2	CyPPA is a positive modulator of small conductance Ca2+-activated K2+ channels; selective for SK3 and SK2.	0.424073
10	G08	Melatonin		Endogenous neurohormone which controls photo-periodic biological rhythms	0.545136
11	G08	AMN082	mGluR7	Selective allosteric mGluR7 receptor agonist.	0.776274
12	G08	AS605240	P13K	AS605240 is a potent and selective PI3K inhibitor	0.698089
13	G08	A3 hydrochloride	Casein kinase	Non-selective casein kinase (CK) inhibitor.	0.518009
14	G08	Tirofiban hydrochloride monohydrate	glycoprotein IIb/IIIa inhibitor	Tirofiban hydrochloride is a potent non-peptide, glycoprotein IIb/IIIa inhibitor	0.748384
15	G08	Theobromine	A1 > A2	Weak adenosine receptor antagonist; weak phosphodiesterase inhibitor; diuretic; smooth muscle relaxant	0.876879
16	G08	Vancomycin hydrochloride from Streptomyces orientalis	Cell wall synthesis	Amphoteric glycopeptide antibiotic; interefers with cell wall syntehsis by bind to peptidoglycan	0.62589
01	G09	TNP	IP3K	TNP is a potent and selective IP6K inhibitor; less selective inhibitor of IP3K.	0.420145
02	G09	AB-MECA	A3	High affinity A3 adenosine receptor agonist	1.66904
03	G09	Caffeine	Phosphodiesterase	Phosphodiesterase inhibitor; central stimulant	1.04775
04	G09	N6-Cyclopentyladenosine	A1	Selective A1 adenosine receptor agonist	2.56929
05	G09	N^G,N^G-Dimethylarginine hydrochloride	NOS	Reversible inhibitor of nitric oxide synthetase in vivo and in vitro	0.689108
06	G09	(+/-)-Anisodamine	muscarinic	(+/-)-Anisodamine is a muscarinic receptor antagonist	0.945946
07	G09	FPL 64176	L-type	Potent L-type Ca2+ channel activator	0.66398
08	G09	5-hydroxydecanoic acid sodium		Blocks post ischemic actions of the K+ channel activator cromakalim	1.15789
09	G09	Loperamide hydrochloride		Meperidine congener which binds to opioid receptors; Ca2+ channel antagonist	0.500667
10	G09	Metrazoline oxalate		Potent and selective imidazoline binding site ligand	0.468367
11	G09	Nortriptyline hydrochloride	Uptake	Tricyclic antidepressant	1.1539
12	G09	Palmitoyl-DL-Carnitine chloride	PKC	Long-chain acylcarnitine; modulator of PKC activation; intermediate in mitochondrial fatty acid oxidation	0.510589
13	G09	PD 98,059	MEK2	Specific inhibitor of the activation of mitogen-activated protein kinase kinase (MAPKK)	0.503274
14	G09	Sanguinarine chloride	Na+/K+ ATPase	Inhibitor of Mg2+ and Na+/K+-ATPase; isolated from the leaves and stems of Macleaya cordata and microcarpa	0.0166205
15	G09	Thio-NADP sodium	NAADP-induced	Blocks nicotinate adenine dinucleotide phosphate (NAADP)-induced Ca2+ release	0.262495
16	G09	Acepromazine maleate		Acepromazine is a phenothiazine antipsychotic comonly used as a veterinary drug (horses, dogs and cats).	0.489935
01	G10	Maraviroc	CCR5	Maraviroc is a CCR5 chemokine receptor antagonist, and antiretroviral entry inhibitor	0.624496
02	G10	ARL 67156 trisodium salt	ecto-ATPase	ecto-ATPase inhibitor; prevents metabolism of P2 receptor agonists	1.11269
03	G10	Chlorpropamide	Insulin	Stimulates insulin release	1.81038
04	G10	Cinoxacin		Quinolone antibacterial; enzyme inhibitor	2.08458
05	G10	1,7-Dimethylxanthine	A1 > A2	Adenosine receptor ligand; major metabolite of caffeine	0.734959
06	G10	Epibestatin hydrochloride	Metalloprotease	Metallo-protease inhibitor; aminopeptidase inhibitor	0.847876
07	G10	L-Glutamine		Excitatory amino acid	1.02947
08	G10	NSC 95397	Cdc25	Selective, irreversible Cdc25 dual specificity phosphatase inhibitor.	0.409136
09	G10	Lansoprazole	H+ pump	Gastric proton pump inhibitor	1.34881
10	G10	O-Methylserotonin hydrochloride		Nonselective serotonin receptor agonist that lacks affinity for the 5-HT3 receptor	0.619655
11	G10	6-Nitroso-1,2-benzopyrone	PARP	Poly(ADP-ribose) polymerase (PARP) ligand which preferentially destabilizes one of the two zinc-fingers inactivating the enzyme	0.928968
12	G10	Piracetam	AMPA	Prototypical nootropic; modulates Na+-flux at AMPA glutamate receptors	0.614928
13	G10	Quinine sulfate		K+ channel blocker; antimalarial, anticholinergic, antihypertensive and hypoglycemic agent; alkaloid isolated from the bark of the Cinchona family of South American trees	0.994106
14	G10	(-)-Scopolamine,n-Butyl-, bromide	Muscarinic	Cholinergic receptor antagonist	0.588181
15	G10	S(-)-Timolol maleate	beta	beta Adrenoceptor antagonist; antihypertensive; antiarrhythmic; antiglaucoma agent	0.401056
16	G10	Xylometazoline hydrochloride	alpha	alpha-Adrenoceptor agonist; imidazoline binding site ligand	0.325488
01	G11	4-Aminobenzamidine dihydrochloride	Trypsin	Trypsin inhibitor; competitive kallikrein inhibitor	0.336986
02	G11	Voriconazole	CYP450-dependent 14-a sterol demethylase	Voriconazole inhibits ergosterol synthesis by inhibiting CYP450-dependent 14-a sterol demethylase resulting in a depletion of ergosterol in fungal cell membranes	1.2778
03	G11	Carboplatin		Antineoplastic	0.749652
04	G11	Colchicine	Tubulin	Prevents tubulin polymerization	3.054
05	G11	N-Methyldopamine hydrochloride		Dopamine receptor agonist	0.698054
06	G11	5'-N-Ethylcarboxamidoadenosine	A1/A2	Potent adenosine receptor agonist with equal affinity at A1 and A2 receptors	0.87825
07	G11	Gallamine triethiodide	M2	M2 muscarinic acetylcholine receptor antagonist; muscle relaxant	0.76272
08	G11	IMID-4F hydrochloride		Imidazoline-based K(ATP) channel blocker	1.05084
09	G11	LY-294,002 hydrochloride	PI3K	Specific phosphatidylinositol 3-kinase (PI3K) inhibitor.	1.31785
10	G11	GR 127935 hydrochloride hydrate	5-HT1B/1D	Selective 5-HT1B/1D serotonin receptor antagonist.	0.730433
11	G11	Sertraline hydrochloride	Reuptake	Selective serotonin reuptake inhibitor; antidepressant	0.704518
12	G11	(+)-Pilocarpine hydrochloride	Muscarinic	Cholinergic receptor agonist	0.849174
13	G11	Candesartan cilexetil		Candesartan cilexetil is the prodrug form of the potent angiotensin II receptor antagonist, candesartan	0.926326
14	G11	SU 5416	VEGFR PTK	Potent and selective VEGFR PTK inhibitor; inhibits VEGF-induced angiogenesis	0.730379
15	G11	Aprindine hydrochloride	hERG	Class Ib antiarrhythmic and hERG channel blocker.	0.406339
16	G11	Olprinone hydrochloride	PDE3	Selective phosphodiesterase 3 (PDE3) inhibitor.	0.439765
01	H02	5-Fluoroindole-2-carboxylic acid	NMDA-Glycine	Competitive inhibitor of potentiation by glycine at the NMDA glutamate receptor	0.776793
02	H02	ABT-418 hydrochloride	nicotinic	Neuronal nicotinic acetylcholine receptor agonist with cognition enhancing and anxiolytic activities	1.47473
03	H02	DL-Buthionine-[S,R]-sulfoximine		Glutathione synthesis inhibitor	1.59852
04	H02	DL-p-Chlorophenylalanine methyl ester hydrochloride	Tryptophan hydroxylase	Tryptophan hydroxylase inhibitor	2.46259
05	H02	8-Cyclopentyl-1,3-dimethylxanthine	A1	Selective A1 adenosine receptor antagonist	0.585104
06	H02	2,2'-Bipyridyl	Metalloprotease	Metalloprotease inhibitor	0.592021
07	H02	GW9508	FFA1/GPR40	GW9508 is a selective FFA1/GPR40 agonist	0.776071
08	H02	GYKI 52466 hydrochloride	AMPA/kainate	Selective AMPA/kainate glutamate receptor antagonist; anticonvulsant; skeletal muscle relaxant	0.759484
09	H02	(ｱ)-Isoproterenol hydrochloride	beta	Sympathomimetic amine acting almost exclusively on beta adrenoceptors; bronchodilator	0.763811
10	H02	L-745,870 hydrochloride	D4	Selective D4 dopamine receptor antagonist	0.794449
11	H02	JW74	b-catenin/GSK-3b/AXIN/APC /CK1	JW74 is an efficient and specific inhibitor of the canonical Wnt signaling in vitro and in vivo	0.550858
12	H02	Bisoprolol hemifumarate salt	Beta1	Cardioselective Beta1-adrenoceptor antagonist. Actual molecular weight is 383.48	0.698347
13	H02	(ｱ)-threo-1-Phenyl-2-decanoylamino-3-morpholino-1-propanol hydrochloride	Glucosylceramide synthase	Glucosylceramide synthase inhibitor; blocks formation of glucosylceramide from ceramide	1.08382
14	H02	Resveratrol	COX	Prevents apoptosis in K562 cells by inhibiting lipoxygenase and cyclooxygenase activity	1.00877
15	H02	Ketanserin tartrate	5-HT2	Selective 5-HT2 serotonin receptor blocker	1.17676
16	H02	Trimethoprim	Dihydrofolate reductase	Potent inhibitor of bacterial and protozoal dihydrofolate reductase	0.54537
01	H03	1-Aminocyclopropanecarboxylic acid hydrochloride	NMDA-Glycine	NMDA glutamate receptor agonist acting at the glycine site	0.754875
02	H03	Alprenolol hydrochloride	beta	beta Adrenoceptor antagonist	0.786222
03	H03	(+)-Brompheniramine maleate	H1	H1 Histamine receptor antagonist	1.758
04	H03	CNS-1102	NMDA	Noncompetitive NMDA glutamate receptor antagonist.	1.57385
05	H03	(ｱ)-Chloro-APB hydrobromide	D1	D1 dopamine receptor agonist.	0.720197
06	H03	(ｱ) trans-U-50488 methanesulfonate	kappa	Selective kappa opioid receptor agonist.	0.654826
07	H03	Emodin	p56lck TK	p56lck Tyrosine kinase inhibitor	0.674559
08	H03	4-Hydroxy-3-methoxyphenylacetic acid		Dopamine metabolite	0.984707
09	H03	Isoxanthopterin		Product of xanthine oxidase oxidation of pterin, an enzyme involved in reactive oxygen formation.	0.668268
10	H03	(-)-Naproxen sodium	COX	COX-1 and COX-2 inhibitor	0.765691
11	H03	(+)-MK-801 hydrogen maleate	NMDA	Highly potent and selective non-competitive NMDA glutamate receptor antagonist	0.712974
12	H03	Oxolinic acid	DNA Gyrase	Quinolone antibacterial; DNA gyrase inhibitor	0.490702
13	H03	Phorbol 12-myristate 13-acetate	PKC	Activates protein kinase C in vivo and in vitro; strong NO promoter; promotes expression of iNOS in cultured hepatocytes;T lymphocyte activator	1.18861
14	H03	Rotenone	Mitochondria	Inhibitor of mitochondrial electron transport	0.392428
15	H03	SQ 22536	Adenylyl cyclase	Adenylyl cyclase inhibitor	1.33604
16	H03	IPA-3	Pak1	allosteric inhibitor of Pak1, binds to autoinhibitory domain of Pak1 (p21 activated kinase)	0.524001
01	H04	Reserpine	Uptake	Inhibits vesicular catecholine and serotonin uptake.	0.770669
02	H04	N-(4-Amino-2-chlorophenyl)phthalimide		Potent anticonvulsant	1.63235
03	H04	Benserazide hydrochloride	Decarboxylase	Peripheral decarboxylase inhibitor	1.84237
04	H04	Carbetapentane citrate	sigma1	Opioid receptor ligand with high affinity toward sigma1 sites; antitussive	2.20039
05	H04	8-(3-Chlorostyryl)caffeine	A2A	Selective A2A adenosine receptor antagonist	0.81011
06	H04	SP600125	c-JNK	Selective c-Jun N-terminal kinase (c-JNK) inhibitor.	0.864607
07	H04	(-)-Eseroline fumarate	Cholinesterase	Metabolite of physostigmine (eserine); potent analgesic; cholinesterase inhibitor	0.720151
08	H04	6-Hydroxy-DL-DOPA		Precursor of the catecholaminergic neurotoxin, 6-hydroxydopamine; converted to 6-hydroxydopamine by L-aromatic amino acid decarboxylase	0.804965
09	H04	Stevioside	PAH	Noncaloric natural sweetener; inhibits transepithelial transport of para-aminohippurate (PAH) by interfering with the organic anion transport system.	0.788364
10	H04	Famciclovir		Famciclovir is an antiviral	0.653413
11	H04	Ethopropazine hydrochloride	Butyrylcholinesterase	Butyrylcholinesterase inhibitor; antiparkinsonian	0.634453
12	H04	ODQ	NO-sensitive guanylyl cyclase	Potent and selective NO-sensitive guanylyl cyclase inhibitor	1.0687
13	H04	Ammonium pyrrolidinedithiocarbamate	NOS	Prevents induction of nitric oxide synthase (NOS) by inhibiting translation of NOS mRNA	1.18042
14	H04	CP-226269	D4	CP-226269 is a D4 dopamine receptor agonist with EC50 of 32 nM	0.753463
15	H04	Tranilast	LTC4	Inhibits LTC4 and PGE2 formation but does not inhibit cyclooxygenase or lipoxygenase activity; anti-asthma drug	1.16416
16	H04	3-Tropanylindole-3-carboxylate methiodide	5-HT3	Potent, water soluble 5-HT3 serotonin receptor antagonist	0.630845
01	H05	Atorvastatin calcium salt trihydrate	HMG-CoA reductase	Atorvastatin calcium salt trihydrate is a specific inhibitor of HMG-CoA reductase. HMG-CoA reductase is the enzyme that catalyzes the conversion of HMG-CoA to mevalonate, an early step in chlesterol biosynthesis. Atorvastatin is used in the treatment ...	0.626108
02	H05	Amsacrine hydrochloride	TopoII	DNA topoisomerase II inhibitor	0.0479221
03	H05	BRL 50481	PDE7	Phosphodiesterase 7 (PDE7) inhibitor	2.35559
04	H05	Cinnarizine		Ca2+ channel blocker; central and peripheral vasodilator	0.206246
05	H05	CX 546	AMPA	Positive AMPA glutamate receptor modulator; more potent than 1-BCP	0.745694
06	H05	Doxazosin mesylate	alpha1	alpha1 adrenoceptor blocker	0.865637
07	H05	S-(+)-Fluoxetine hydrochloride	Reuptake	Selective serotonin reuptake inhibitor	0.703526
08	H05	Hispidin	PKC-beta	Potent protein kinase C-beta inhibitor	0.885998
09	H05	SB-525334	Alk5	A potent activin receptor-like kinase (ALK5)/ type I TGFﾟ-receptor kinase inhibitor .	0.653856
10	H05	Methylergonovine maleate		Dopamine antagonist; ergot alkaloid which interacts with serotonergic, dopaminergic and alpha-adrenergic systems	0.650913
11	H05	S15535	5-HT1A	Potent, orally active, partial 5-HT1A receptor agonist.	0.695337
12	H05	Oxotremorine methiodide	Muscarinic	Nonselective muscarinic acetylcholine receptor agonist	1.07154
13	H05	Prochlorperazine dimaleate		Antipsychotic agent; used in the treatment of spastic gastrointestinal disorders	1.27931
14	H05	Tizanidine hydrochloride	alpha2	alpha2-adrenoceptor agonist.	0.532779
15	H05	Tetramisole hydrochloride	Phosphatase	Inhibits various mammalian alkaline phosphatases (i.e., liver, kidney, placenta, bone and tumor)	0.641203
16	H05	CP-31398 dihydrochloride hydrate	p53	CP-31398 dihyrochloride hydrate is a p53 stabilizer; apoptosis inducer	0.435739
01	H06	(+)-Butaclamol hydrochloride		Dopamine receptor antagonist	0.229976
02	H06	2-Methylthioadenosine triphosphate tetrasodium	P2Y	P2Y receptor agonist	0.900412
03	H06	Gisadenafil besylate salt	PDE5	Gisadenafil (UK 369003) is a PDE5 inhibitor. It is 80 fold selective over PDE6, and greater than 3000 fold selective over PDEs 1-4 and 7	1.70468
04	H06	Clotrimazole	Ca2+-activated K+ channel	Specific inhibitor of Ca2+-activated K+ channels	0.027326
05	H06	P1,P4-Di(adenosine-5')tetraphosphate triammonium		Dinucleoside polyphosphate that competitively inhibits ADP-induced platelet aggregation	0.564303
06	H06	AC-93253 iodide	RAR(a)	Potent, cell permeable, subtype selective retinoic acid receptor (RARalpha) agonist.	0.0586873
07	H06	Fluphenazine dihydrochloride	D1/D2	Dopamine receptor antagonist; antipsychotic	0.966499
08	H06	Nelfinavir mesylate hydrate	HIV protease	Nelfinavir is a HIV protease inhibitor; antiretroviral; and anti-tumor agent	0.836743
09	H06	CP-471474		CP-471474 is a broad spectrum inhibitor of matrix metalloproteinases	1.06512
10	H06	ML 10302	5-HT4	Potent, selective 5-HT4 serotonin receptor agonist.	0.563891
11	H06	Nomifensine maleate	Reuptake	Dopamine reuptake inhibitor; antidepressant	0.726504
12	H06	Pindolol	beta	Nonselective beta adrenoceptor antagonist; vasodilator	0.0266012
13	H06	Pyridostigmine bromide	Cholinesterase	Cholinesterase inhibitor	1.11984
14	H06	Sulindac sulfone		Non-steroidal anti-inflammatory compound (NSAID); metabolite of sulindac	0.771006
15	H06	Tolazamide	Insulin	Oral hypoglycemic agent; stimulates pancreatic islet cells to secrete insulin	0.505486
16	H06	Urapidil, 5-Methyl-	alpha1A	Selective alpha1A adrenoceptor antagonist; antihypertensive	0.688448
01	H07	Apomorphine hydrochloride hemihydrate		Non-selective dopamine receptor agonist	0.075423
02	H07	S(-)-Atenolol	beta1	beta1 adrenoceptor antagonist	0.809809
03	H07	DAPH	EGFR	Protein tyrosine kinase inhibitor, specific for EGFR; Also inhibits amyloid beta fibril formation.	0.0176171
04	H07	Cytosine-1-beta-D-arabinofuranoside hydrochloride		Selective inhibitor of DNA synthesis	2.02668
05	H07	SANT-1	Smo	Potent sonic hedgehog pathway (Shh) antagonist; inhibits by binding directly to smoothened (Smo) receptor.	0.669202
06	H07	(ｱ)-2,3-Dichloro-alpha-methylbenzylamine hydrochloride	PNMT	Inhibitor of phenylethanolamine N-methyltransferase (PNMT); alpha2 adrenoceptor blocker	0.661776
07	H07	Fenoldopam bromide	D1	Peripheral D1 dopamine receptor agonist	0.849622
08	H07	5-Hydroxyindolacetic acid		Serotonin metabolite	0.773982
09	H07	Kynurenic acid	NMDA-Glycine	Excitatory amino acid receptor antagonist; blocks kainic acid-induced neurotoxicity; metabolite of tryptophan	1.27062
10	H07	Rufinamide		Broad-spectrum anticonvulsant.	0.577394
11	H07	NAN-190 hydrobromide	5-HT1A	Potent 5-HT1A serotonin receptor antagonist that lacks TFMPP-like stimulus properties	0.612225
12	H07	L-Glutamic acid, N-phthaloyl-	NMDA	Selective NMDA glutamate receptor agonist	0.510331
13	H07	Enalaprilat dihydrate		Enalaprilat is an inhibitor of angiotensin converting enzyme (ACE), antihypertensive, and a Bradykinin B1 receptor activator. Enalaprilat has nM potency versus ACE and also activates B1 receptors to release NO.	1.11297
14	H07	Auraptene	ACAT	Auraptene is an estrogen receptor modulator that also acts as an ACAT inhibitor	0.751154
15	H07	Triamterene		Na+ channel blocker; diuretic	0.828931
16	H07	U-101958 maleate	D4	Selective D4 dopamine receptor antagonist	0.891607
01	H08	L-Arginine		Nitric oxide precursor	0.432393
02	H08	AS-252424	PI3Kgamma	A potent and selective phosphoinositide 3-kinase PI3Kgamma inhibitor.	0.723325
03	H08	Supercinnamaldehyde	TRPA1	Transient receptor potential ankyrin 1 (TRPA1) receptor activator; covalently modifies cysteines to acitvate channel.	0.0157626
04	H08	Calcimycin	Ca2+	Ca2+ ionophore used to potentiate responses to NMDA, but not quisqualate glutamate receptors	0.0312297
05	H08	N,N,N',N'-Tetramethylazodicarboxamide	Thiols	Thiol-oxidizing agent	0.579736
06	H08	3,5-Dinitrocatechol	COMT	Selective inhibitor of catechol O-methyl transferase (COMT).	0.640927
07	H08	Flutamide	Androgen	Non-steroidal anti-androgen	0.532997
08	H08	Hydroxylamine hydrochloride	MAO	Monoamine oxidase inhibitor	0.865144
09	H08	beta-Lapachone		Induces apoptosis in HL-60 cells; anticancer agent	0.324259
10	H08	L-Methionine sulfoximine	Glutamine synthase	Ornithine decarboxylase activator; glutamine synthetase inhibitor	0.973243
11	H08	Nordihydroguaiaretic acid from Larrea divaricata (creosote bush)	Lipoxygenase	Lipoxygenase inhibitor	0.762261
12	H08	Papaverine hydrochloride	PDE	Phosphodiesterase inhibitor	0.582128
13	H08	Pinacidil		K+ channel activator; antihypertensive	0.551735
14	H08	AGK2	SIRT2	SIRT2 inhibitor. AGK2 rescues dopamine neurons from a-synuclein toxicity in Parkinson's disease models.	0.578947
15	H08	(ｱ)-Taxifolin	Antioxidant	Flavonoid, antioxidant	0.550996
16	H08	(ｱ)-gamma-Vinyl GABA	Transaminase	Selective GABA transaminase (GABA-T) inhibitor; anticonvulsant	0.751626
01	H09	2-(2-Aminoethyl)isothiourea dihydrobromide	NOS	Inhibits constitutive and inducible nitric oxide synthase (NOS)	0.457212
02	H09	Alloxazine	A2b	Selective A2b adenosine receptor antagonist	1.5979
03	H09	Cyclophosphamide monohydrate		Cancer chemotherapeutic; cross-links DNA	1.34863
04	H09	Cantharidic Acid	PP1 / PP2A	Protein phosphatase 1 (PP1) and 2A (PP2A) inhibitor	0.0533507
05	H09	Clodronic acid	MMP1 / collagenase	Matrix metalloproteinase 1 (MMP1) and collagenase inhibitor	0.665623
06	H09	Benidipine hydrochloride	Calcium	Calcium Channel Blocker	0.740026
07	H09	Fluoxetine hydrochloride	Reuptake	Selective serotonin reuptake inhibitor	0.553904
08	H09	R-(+)-8-Hydroxy-DPAT hydrobromide	5-HT1A	Full 5-HT1A serotonin receptor agonist; active enantiomer of (ｱ)-8-hydroxy-DPAT	0.972195
09	H09	Lonidamine	Mitochondrial hexokinase	Inhibits the energy metabolism of neoplastic cells by interfering with mitochondrial hexokinase, cellular respiration, and glycolysis; damages cell and mitochondrial membranes	0.778756
10	H09	GW9662	PPAR-gamma	Irreversible peroxisome proliferator-activated receptor-gamma (PPAR-gamma) inhibitor	1.23406
11	H09	NADPH tetrasodium		Cofactor for many enzymes, including nitric oxide synthase	1.10751
12	H09	R(-)-N6-(2-Phenylisopropyl)adenosine	A1	A1 Adenosine receptor agonist	1.0421
13	H09	Pramipexole dihydrochloride	D3/D2	Pramipexole is a dopamine agonist active at D3 and D2 receptor subtypes	1.08546
14	H09	Tazarotene	TIG3	Tazarotene induces the expression of tazarotene-induced gene 3 (TIG3), a tumor suppressor gene	1.15282
15	H09	Tyrphostin AG 835	Tyrosine kinase	Protein tyrosine kinase inhibitor	0.57497
16	H09	CP-135807	5-HT1D	CP-135807 is a selective 5-HT1D agonist	0.702385
01	H10	2-Hydroxysaclofen	GABA-B	GABA-B receptor antagonist	0.335375
02	H10	Beclomethasone	Glucocorticoid	Anti-inflammatory glucocorticoid	1.94272
03	H10	1-(4-Chlorobenzyl)-5-methoxy-2-methylindole-3-acetic acid	MRP1	NSAID; putative inhibitor of multidrug resistance-associated protein 1 (MRP1)	1.71488
04	H10	Droxinostat	HDAC3, HDAC6, and HDAC8	Droxinostat is a selective inhibitor of HDAC3, HDAC6, and HDAC8	4.34743
05	H10	2,3-Dimethoxy-1,4-naphthoquinone		Redox cycling agent used to study role of ROS (reactive oxygen species)	0.428763
06	H10	Etodolac	COX	Non-steroidal anti-inflammatory drug (NSAID)	0.709138
07	H10	Guanidinyl-naltrindole di-trifluoroacetate	kappa	Selective kappa opioid receptor antagonist	0.534761
08	H10	Imazodan	PDE II	Selective phosphodiesterase II (PDEII) inhibitor	0.915789
09	H10	L-687,384 hydrochloride	sigma1	Putative sigma-1 receptor agonist	1.15479
10	H10	Eupatorin	CYP1A- family	Eupatorin acts as an antiproliferative in cells expressing the CYP1A- family. It induces G2/M block follow by apoptosis in cells expressing the CYP1A- family	0.867467
11	H10	Nilutamide	Androgen	Antiandrogen	0.809374
12	H10	Phosphomycin disodium	Cell wall synthesis	Antibiotic; interferes with cell wall synthesis	0.632748
13	H10	(+)-Quisqualic acid	AMPA	Active enantiomer of quisqualic acid; excitatory amino acid at glutamate receptors; anthelmentic agent	0.802227
14	H10	SB 205384	GABA-A	GABA-A receptor modulator selective for the alpha3beta2gamma2 subunit combination	1.08403
15	H10	EBPC	aldose reductase	EBPC is an aldose reductase inhibitor; anti-cancer.	0.388866
16	H10	PF-4708671	p70 ribosomal S6 kinase	PF-4708671 is a selective p70 ribosomal S6 kinase (S6K1) inhibitor.	0.430784
01	H11	3-Aminopropylphosphonic acid	GABA-B	GABA-B receptor agonist	0.176632
02	H11	Benzamide	PARS	Inhibitor of Poly(ADP-ribose) synthetase which is activated by nitric oxide; neuroprotective agent	1.20255
03	H11	Cortisone	Corticosteroid	Anti-inflammatory; corticosterone analog	1.28975
04	H11	L-Canavanine sulfate	iNOS	Selective inhibitor of inducible nitric oxide synthase (iNOS)	1.76057
05	H11	1,1-Dimethyl-4-phenyl-piperazinium iodide		Nicotinic acetylcholine receptor agonist	0.501006
06	H11	E-64	Cysteine protease	Irreversible inhibitor of cysteine proteases	0.672587
07	H11	GBR-12935 dihydrochloride	Reuptake	Dopamine reuptake inhibitor	0.813854
08	H11	R(-)-Isoproterenol (+)-bitartrate	beta	Sympathomimetic amine acting almost exclusively on beta adrenoceptors; bronchodilator; active enantiomer of Isoproterenol	0.919166
09	H11	Loxapine succinate		Dibenzoxazepine antipsychotic agent	1.39605
10	H11	2,6-Difluoro-4-[2-(phenylsulfonylamino)ethylthio]phenoxyacetamide	AMPA	Selective, high affinity AMPA ionotropic glutamate receptor agonist; reduces ischemia-induced performance deficits in rats.	0.510628
11	H11	NO-711 hydrochloride	Uptake	Potent and selective GABA uptake inhibitor.	0.851655
12	H11	Pilocarpine nitrate	Muscarinic	Nonselective muscarinic acetylcholine receptor agonist	0.585227
13	H11	Cortexolone	Cortisol	Precursor of cortisol biosynthesis	1.55435
14	H11	(-)-Scopolamine methyl bromide	Muscarinic	Competitive muscarinic acetylcholine receptor antagonist	1.12235
15	H11	1-[2-(Trifluoromethyl)phenyl]imidazole	NOS	Potent nitric oxide synthase (NOS) inhibitor	1.17798
16	H11	Zimelidine dihydrochloride	Reuptake	Serotonin reuptake inhibitor; antidepressant	0.40384
